# Supplementary material for: Bacterial Communities of Diverse Drosophila Species: Ecological Context of a Host–Microbe Model System
Source: PLoS Genet. 2011 Sep 22;7(9):e1002272. doi: 10.1371/journal.pgen.1002272 (PMC3178584; doi:10.1371/journal.pgen.1002272)
Supplement: Dataset S3 — This table describes the samples which Wolbachia and Spiroplasma were found in. Note that samples TRR and TUR were removed from the overall analysis because, after the removal of their Wolbachia sequences, they each were left with too few sequences for analysis. Each of these samples was a D. melanogaster/D. simulans mix collected from citrus fruit at Michael Turelli' orchard in Winters, California. (XLSX) [file pgen.1002272.s003.xlsx]

## Sheet: Sheet1
Sum of Count	Column Labels
Row Labels	CAN	HCF	MAW	SCA	SEC	TBB	TKM	TRR	TUR	Grand Total
Spiroplasma		1					25			26
HCF_035.1		1								1
TKM_058.25							25			25
Wolbachia	2	1	1	4	1	155	23	61	69	317
SCA_186.5				4	1					5
TBB_091.312	2	1	1			155	23	61	69	312
Grand Total	2	2	1	4	1	155	48	61	69	343

## Sheet: Wolb.Spiro.fasta.untrimmed.fast
Count	Library	Genus	Unique OTU name
1	HCF	Spiroplasma	HCF_035.1
1	TKM	Spiroplasma	TKM_058.25
1	TKM	Spiroplasma	TKM_058.25
1	TKM	Spiroplasma	TKM_058.25
1	TKM	Spiroplasma	TKM_058.25
1	TKM	Spiroplasma	TKM_058.25
1	TKM	Spiroplasma	TKM_058.25
1	TKM	Spiroplasma	TKM_058.25
1	TKM	Spiroplasma	TKM_058.25
1	TKM	Spiroplasma	TKM_058.25
1	TKM	Spiroplasma	TKM_058.25
1	TKM	Spiroplasma	TKM_058.25
1	TKM	Spiroplasma	TKM_058.25
1	TKM	Spiroplasma	TKM_058.25
1	TKM	Spiroplasma	TKM_058.25
1	TKM	Spiroplasma	TKM_058.25
1	TKM	Spiroplasma	TKM_058.25
1	TKM	Spiroplasma	TKM_058.25
1	TKM	Spiroplasma	TKM_058.25
1	TKM	Spiroplasma	TKM_058.25
1	TKM	Spiroplasma	TKM_058.25
1	TKM	Spiroplasma	TKM_058.25
1	TKM	Spiroplasma	TKM_058.25
1	TKM	Spiroplasma	TKM_058.25
1	TKM	Spiroplasma	TKM_058.25
1	TKM	Spiroplasma	TKM_058.25
1	CAN	Wolbachia	TBB_091.312
1	CAN	Wolbachia	TBB_091.312
1	HCF	Wolbachia	TBB_091.312
1	MAW	Wolbachia	TBB_091.312
1	SCA	Wolbachia	SCA_186.5
1	SCA	Wolbachia	SCA_186.5
1	SCA	Wolbachia	SCA_186.5
1	SCA	Wolbachia	SCA_186.5
1	SEC	Wolbachia	SCA_186.5
1	TBB	Wolbachia	TBB_091.312
1	TBB	Wolbachia	TBB_091.312
1	TBB	Wolbachia	TBB_091.312
1	TBB	Wolbachia	TBB_091.312
1	TBB	Wolbachia	TBB_091.312
1	TBB	Wolbachia	TBB_091.312
1	TBB	Wolbachia	TBB_091.312
1	TBB	Wolbachia	TBB_091.312
1	TBB	Wolbachia	TBB_091.312
1	TBB	Wolbachia	TBB_091.312
1	TBB	Wolbachia	TBB_091.312
1	TBB	Wolbachia	TBB_091.312
1	TBB	Wolbachia	TBB_091.312
1	TBB	Wolbachia	TBB_091.312
1	TBB	Wolbachia	TBB_091.312
1	TBB	Wolbachia	TBB_091.312
1	TBB	Wolbachia	TBB_091.312
1	TBB	Wolbachia	TBB_091.312
1	TBB	Wolbachia	TBB_091.312
1	TBB	Wolbachia	TBB_091.312
1	TBB	Wolbachia	TBB_091.312
1	TBB	Wolbachia	TBB_091.312
1	TBB	Wolbachia	TBB_091.312
1	TBB	Wolbachia	TBB_091.312
1	TBB	Wolbachia	TBB_091.312
1	TBB	Wolbachia	TBB_091.312
1	TBB	Wolbachia	TBB_091.312
1	TBB	Wolbachia	TBB_091.312
1	TBB	Wolbachia	TBB_091.312
1	TBB	Wolbachia	TBB_091.312
1	TBB	Wolbachia	TBB_091.312
1	TBB	Wolbachia	TBB_091.312
1	TBB	Wolbachia	TBB_091.312
1	TBB	Wolbachia	TBB_091.312
1	TBB	Wolbachia	TBB_091.312
1	TBB	Wolbachia	TBB_091.312
1	TBB	Wolbachia	TBB_091.312
1	TBB	Wolbachia	TBB_091.312
1	TBB	Wolbachia	TBB_091.312
1	TBB	Wolbachia	TBB_091.312
1	TBB	Wolbachia	TBB_091.312
1	TBB	Wolbachia	TBB_091.312
1	TBB	Wolbachia	TBB_091.312
1	TBB	Wolbachia	TBB_091.312
1	TBB	Wolbachia	TBB_091.312
1	TBB	Wolbachia	TBB_091.312
1	TBB	Wolbachia	TBB_091.312
1	TBB	Wolbachia	TBB_091.312
1	TBB	Wolbachia	TBB_091.312
1	TBB	Wolbachia	TBB_091.312
1	TBB	Wolbachia	TBB_091.312
1	TBB	Wolbachia	TBB_091.312
1	TBB	Wolbachia	TBB_091.312
1	TBB	Wolbachia	TBB_091.312
1	TBB	Wolbachia	TBB_091.312
1	TBB	Wolbachia	TBB_091.312
1	TBB	Wolbachia	TBB_091.312
1	TBB	Wolbachia	TBB_091.312
1	TBB	Wolbachia	TBB_091.312
1	TBB	Wolbachia	TBB_091.312
1	TBB	Wolbachia	TBB_091.312
1	TBB	Wolbachia	TBB_091.312
1	TBB	Wolbachia	TBB_091.312
1	TBB	Wolbachia	TBB_091.312
1	TBB	Wolbachia	TBB_091.312
1	TBB	Wolbachia	TBB_091.312
1	TBB	Wolbachia	TBB_091.312
1	TBB	Wolbachia	TBB_091.312
1	TBB	Wolbachia	TBB_091.312
1	TBB	Wolbachia	TBB_091.312
1	TBB	Wolbachia	TBB_091.312
1	TBB	Wolbachia	TBB_091.312
1	TBB	Wolbachia	TBB_091.312
1	TBB	Wolbachia	TBB_091.312
1	TBB	Wolbachia	TBB_091.312
1	TBB	Wolbachia	TBB_091.312
1	TBB	Wolbachia	TBB_091.312
1	TBB	Wolbachia	TBB_091.312
1	TBB	Wolbachia	TBB_091.312
1	TBB	Wolbachia	TBB_091.312
1	TBB	Wolbachia	TBB_091.312
1	TBB	Wolbachia	TBB_091.312
1	TBB	Wolbachia	TBB_091.312
1	TBB	Wolbachia	TBB_091.312
1	TBB	Wolbachia	TBB_091.312
1	TBB	Wolbachia	TBB_091.312
1	TBB	Wolbachia	TBB_091.312
1	TBB	Wolbachia	TBB_091.312
1	TBB	Wolbachia	TBB_091.312
1	TBB	Wolbachia	TBB_091.312
1	TBB	Wolbachia	TBB_091.312
1	TBB	Wolbachia	TBB_091.312
1	TBB	Wolbachia	TBB_091.312
1	TBB	Wolbachia	TBB_091.312
1	TBB	Wolbachia	TBB_091.312
1	TBB	Wolbachia	TBB_091.312
1	TBB	Wolbachia	TBB_091.312
1	TBB	Wolbachia	TBB_091.312
1	TBB	Wolbachia	TBB_091.312
1	TBB	Wolbachia	TBB_091.312
1	TBB	Wolbachia	TBB_091.312
1	TBB	Wolbachia	TBB_091.312
1	TBB	Wolbachia	TBB_091.312
1	TBB	Wolbachia	TBB_091.312
1	TBB	Wolbachia	TBB_091.312
1	TBB	Wolbachia	TBB_091.312
1	TBB	Wolbachia	TBB_091.312
1	TBB	Wolbachia	TBB_091.312
1	TBB	Wolbachia	TBB_091.312
1	TBB	Wolbachia	TBB_091.312
1	TBB	Wolbachia	TBB_091.312
1	TBB	Wolbachia	TBB_091.312
1	TBB	Wolbachia	TBB_091.312
1	TBB	Wolbachia	TBB_091.312
1	TBB	Wolbachia	TBB_091.312
1	TBB	Wolbachia	TBB_091.312
1	TBB	Wolbachia	TBB_091.312
1	TBB	Wolbachia	TBB_091.312
1	TBB	Wolbachia	TBB_091.312
1	TBB	Wolbachia	TBB_091.312
1	TBB	Wolbachia	TBB_091.312
1	TBB	Wolbachia	TBB_091.312
1	TBB	Wolbachia	TBB_091.312
1	TBB	Wolbachia	TBB_091.312
1	TBB	Wolbachia	TBB_091.312
1	TBB	Wolbachia	TBB_091.312
1	TBB	Wolbachia	TBB_091.312
1	TBB	Wolbachia	TBB_091.312
1	TBB	Wolbachia	TBB_091.312
1	TBB	Wolbachia	TBB_091.312
1	TBB	Wolbachia	TBB_091.312
1	TBB	Wolbachia	TBB_091.312
1	TBB	Wolbachia	TBB_091.312
1	TBB	Wolbachia	TBB_091.312
1	TBB	Wolbachia	TBB_091.312
1	TBB	Wolbachia	TBB_091.312
1	TBB	Wolbachia	TBB_091.312
1	TBB	Wolbachia	TBB_091.312
1	TBB	Wolbachia	TBB_091.312
1	TBB	Wolbachia	TBB_091.312
1	TBB	Wolbachia	TBB_091.312
1	TBB	Wolbachia	TBB_091.312
1	TBB	Wolbachia	TBB_091.312
1	TBB	Wolbachia	TBB_091.312
1	TBB	Wolbachia	TBB_091.312
1	TBB	Wolbachia	TBB_091.312
1	TBB	Wolbachia	TBB_091.312
1	TBB	Wolbachia	TBB_091.312
1	TBB	Wolbachia	TBB_091.312
1	TBB	Wolbachia	TBB_091.312
1	TBB	Wolbachia	TBB_091.312
1	TBB	Wolbachia	TBB_091.312
1	TBB	Wolbachia	TBB_091.312
1	TBB	Wolbachia	TBB_091.312
1	TBB	Wolbachia	TBB_091.312
1	TKM	Wolbachia	TBB_091.312
1	TKM	Wolbachia	TBB_091.312
1	TKM	Wolbachia	TBB_091.312
1	TKM	Wolbachia	TBB_091.312
1	TKM	Wolbachia	TBB_091.312
1	TKM	Wolbachia	TBB_091.312
1	TKM	Wolbachia	TBB_091.312
1	TKM	Wolbachia	TBB_091.312
1	TKM	Wolbachia	TBB_091.312
1	TKM	Wolbachia	TBB_091.312
1	TKM	Wolbachia	TBB_091.312
1	TKM	Wolbachia	TBB_091.312
1	TKM	Wolbachia	TBB_091.312
1	TKM	Wolbachia	TBB_091.312
1	TKM	Wolbachia	TBB_091.312
1	TKM	Wolbachia	TBB_091.312
1	TKM	Wolbachia	TBB_091.312
1	TKM	Wolbachia	TBB_091.312
1	TKM	Wolbachia	TBB_091.312
1	TKM	Wolbachia	TBB_091.312
1	TKM	Wolbachia	TBB_091.312
1	TKM	Wolbachia	TBB_091.312
1	TKM	Wolbachia	TBB_091.312
1	TRR	Wolbachia	TBB_091.312
1	TRR	Wolbachia	TBB_091.312
1	TRR	Wolbachia	TBB_091.312
1	TRR	Wolbachia	TBB_091.312
1	TRR	Wolbachia	TBB_091.312
1	TRR	Wolbachia	TBB_091.312
1	TRR	Wolbachia	TBB_091.312
1	TRR	Wolbachia	TBB_091.312
1	TRR	Wolbachia	TBB_091.312
1	TRR	Wolbachia	TBB_091.312
1	TRR	Wolbachia	TBB_091.312
1	TRR	Wolbachia	TBB_091.312
1	TRR	Wolbachia	TBB_091.312
1	TRR	Wolbachia	TBB_091.312
1	TRR	Wolbachia	TBB_091.312
1	TRR	Wolbachia	TBB_091.312
1	TRR	Wolbachia	TBB_091.312
1	TRR	Wolbachia	TBB_091.312
1	TRR	Wolbachia	TBB_091.312
1	TRR	Wolbachia	TBB_091.312
1	TRR	Wolbachia	TBB_091.312
1	TRR	Wolbachia	TBB_091.312
1	TRR	Wolbachia	TBB_091.312
1	TRR	Wolbachia	TBB_091.312
1	TRR	Wolbachia	TBB_091.312
1	TRR	Wolbachia	TBB_091.312
1	TRR	Wolbachia	TBB_091.312
1	TRR	Wolbachia	TBB_091.312
1	TRR	Wolbachia	TBB_091.312
1	TRR	Wolbachia	TBB_091.312
1	TRR	Wolbachia	TBB_091.312
1	TRR	Wolbachia	TBB_091.312
1	TRR	Wolbachia	TBB_091.312
1	TRR	Wolbachia	TBB_091.312
1	TRR	Wolbachia	TBB_091.312
1	TRR	Wolbachia	TBB_091.312
1	TRR	Wolbachia	TBB_091.312
1	TRR	Wolbachia	TBB_091.312
1	TRR	Wolbachia	TBB_091.312
1	TRR	Wolbachia	TBB_091.312
1	TRR	Wolbachia	TBB_091.312
1	TRR	Wolbachia	TBB_091.312
1	TRR	Wolbachia	TBB_091.312
1	TRR	Wolbachia	TBB_091.312
1	TRR	Wolbachia	TBB_091.312
1	TRR	Wolbachia	TBB_091.312
1	TRR	Wolbachia	TBB_091.312
1	TRR	Wolbachia	TBB_091.312
1	TRR	Wolbachia	TBB_091.312
1	TRR	Wolbachia	TBB_091.312
1	TRR	Wolbachia	TBB_091.312
1	TRR	Wolbachia	TBB_091.312
1	TRR	Wolbachia	TBB_091.312
1	TRR	Wolbachia	TBB_091.312
1	TRR	Wolbachia	TBB_091.312
1	TRR	Wolbachia	TBB_091.312
1	TRR	Wolbachia	TBB_091.312
1	TRR	Wolbachia	TBB_091.312
1	TRR	Wolbachia	TBB_091.312
1	TRR	Wolbachia	TBB_091.312
1	TRR	Wolbachia	TBB_091.312
1	TUR	Wolbachia	TBB_091.312
1	TUR	Wolbachia	TBB_091.312
1	TUR	Wolbachia	TBB_091.312
1	TUR	Wolbachia	TBB_091.312
1	TUR	Wolbachia	TBB_091.312
1	TUR	Wolbachia	TBB_091.312
1	TUR	Wolbachia	TBB_091.312
1	TUR	Wolbachia	TBB_091.312
1	TUR	Wolbachia	TBB_091.312
1	TUR	Wolbachia	TBB_091.312
1	TUR	Wolbachia	TBB_091.312
1	TUR	Wolbachia	TBB_091.312
1	TUR	Wolbachia	TBB_091.312
1	TUR	Wolbachia	TBB_091.312
1	TUR	Wolbachia	TBB_091.312
1	TUR	Wolbachia	TBB_091.312
1	TUR	Wolbachia	TBB_091.312
1	TUR	Wolbachia	TBB_091.312
1	TUR	Wolbachia	TBB_091.312
1	TUR	Wolbachia	TBB_091.312
1	TUR	Wolbachia	TBB_091.312
1	TUR	Wolbachia	TBB_091.312
1	TUR	Wolbachia	TBB_091.312
1	TUR	Wolbachia	TBB_091.312
1	TUR	Wolbachia	TBB_091.312
1	TUR	Wolbachia	TBB_091.312
1	TUR	Wolbachia	TBB_091.312
1	TUR	Wolbachia	TBB_091.312
1	TUR	Wolbachia	TBB_091.312
1	TUR	Wolbachia	TBB_091.312
1	TUR	Wolbachia	TBB_091.312
1	TUR	Wolbachia	TBB_091.312
1	TUR	Wolbachia	TBB_091.312
1	TUR	Wolbachia	TBB_091.312
1	TUR	Wolbachia	TBB_091.312
1	TUR	Wolbachia	TBB_091.312
1	TUR	Wolbachia	TBB_091.312
1	TUR	Wolbachia	TBB_091.312
1	TUR	Wolbachia	TBB_091.312
1	TUR	Wolbachia	TBB_091.312
1	TUR	Wolbachia	TBB_091.312
1	TUR	Wolbachia	TBB_091.312
1	TUR	Wolbachia	TBB_091.312
1	TUR	Wolbachia	TBB_091.312
1	TUR	Wolbachia	TBB_091.312
1	TUR	Wolbachia	TBB_091.312
1	TUR	Wolbachia	TBB_091.312
1	TUR	Wolbachia	TBB_091.312
1	TUR	Wolbachia	TBB_091.312
1	TUR	Wolbachia	TBB_091.312
1	TUR	Wolbachia	TBB_091.312
1	TUR	Wolbachia	TBB_091.312
1	TUR	Wolbachia	TBB_091.312
1	TUR	Wolbachia	TBB_091.312
1	TUR	Wolbachia	TBB_091.312
1	TUR	Wolbachia	TBB_091.312
1	TUR	Wolbachia	TBB_091.312
1	TUR	Wolbachia	TBB_091.312
1	TUR	Wolbachia	TBB_091.312
1	TUR	Wolbachia	TBB_091.312
1	TUR	Wolbachia	TBB_091.312
1	TUR	Wolbachia	TBB_091.312
1	TUR	Wolbachia	TBB_091.312
1	TUR	Wolbachia	TBB_091.312
1	TUR	Wolbachia	TBB_091.312
1	TUR	Wolbachia	TBB_091.312
1	TUR	Wolbachia	TBB_091.312
1	TUR	Wolbachia	TBB_091.312
1	TUR	Wolbachia	TBB_091.312
