# Supplementary material for: Bacterial Communities of Diverse Drosophila Species: Ecological Context of a Host–Microbe Model System
Source: PLoS Genet. 2011 Sep 22;7(9):e1002272. doi: 10.1371/journal.pgen.1002272 (PMC3178584; doi:10.1371/journal.pgen.1002272)
Supplement: Dataset S4 — This file contains the beta-diversity measurements for all possible comparisons between our 20 natural Drosophila samples. (XLSX) [file pgen.1002272.s004.xlsx]

## Sheet: Sheet1
Library 1	Library 2	Shared Observed	Shared Estimated from Chao1	Jaccard Classic	Jaccard Estimated from Chao1	Sorenson Classic	Sorenson Estimated from Chao1
FLV	FNS	0	0	0	0	0	0
ELA	HCF	0	0	0	0	0	0
ELD	HCF	0	0	0	0	0	0
FLV	HCF	0	0	0	0	0	0
ELA	HPP	0	0	0	0	0	0
ELD	HPP	0	0	0	0	0	0
FLV	HPP	0	0	0	0	0	0
ELA	ICF	0	0	0	0	0	0
ELA	MAG	0	0	0	0	0	0
ELD	MAG	0	0	0	0	0	0
FLV	MAG	0	0	0	0	0	0
ICF	MAG	0	0	0	0	0	0
IMH	MAG	0	0	0	0	0	0
FNS	MAH	0	0	0	0	0	0
HCF	MAH	0	0	0	0	0	0
HPP	MAH	0	0	0	0	0	0
ICF	MAH	0	0	0	0	0	0
IMH	MAH	0	0	0	0	0	0
MAG	MAH	0	0	0	0	0	0
ELD	MAW	0	0	0	0	0	0
FLV	MAW	0	0	0	0	0	0
FNS	MAW	0	0	0	0	0	0
HCF	MAW	0	0	0	0	0	0
HPP	MAW	0	0	0	0	0	0
ICF	MAW	0	0	0	0	0	0
IMH	MAW	0	0	0	0	0	0
ICF	MIC	0	0	0	0	0	0
IMH	MIC	0	0	0	0	0	0
MAW	MIC	0	0	0	0	0	0
ELA	MOV	0	0	0	0	0	0
MAW	MOV	0	0	0	0	0	0
ELD	POM	0	0	0	0	0	0
FLV	POM	0	0	0	0	0	0
MAH	POM	0	0	0	0	0	0
MAW	POM	0	0	0	0	0	0
ELA	PON	0	0	0	0	0	0
ELD	PON	0	0	0	0	0	0
ICF	PON	0	0	0	0	0	0
IMH	PON	0	0	0	0	0	0
MAH	PON	0	0	0	0	0	0
MAW	PON	0	0	0	0	0	0
ELA	SEC	0	0	0	0	0	0
ICF	SEC	0	0	0	0	0	0
IMH	SEC	0	0	0	0	0	0
FNS	TBB	0	0	0	0	0	0
HCF	TBB	0	0	0	0	0	0
HPP	TBB	0	0	0	0	0	0
ICF	TBB	0	0	0	0	0	0
IMH	TBB	0	0	0	0	0	0
MAG	TBB	0	0	0	0	0	0
POM	TBB	0	0	0	0	0	0
PON	TBB	0	0	0	0	0	0
FNS	PON	1	1	0.02439	0.012706	0.047619	0.025094
FNS	MOV	1	1	0.026316	0.014591	0.051282	0.028763
PON	SCA	1	1	0.027027	0.019417	0.052632	0.038095
ELD	FNS	1	1	0.027778	0.015699	0.054054	0.030912
FNS	IMH	1	1	0.027778	0.015456	0.054054	0.030441
FNS	MAG	1	1	0.028571	0.014663	0.055556	0.028902
FNS	SEC	1	1	0.029412	0.016077	0.057143	0.031646
MAG	SCA	1	1	0.032258	0.02439	0.0625	0.047619
MAW	SCA	1	1	0.033333	0.029412	0.064516	0.057143
MIC	TBB	1	1	0.033333	0.022857	0.064516	0.044693
ELA	TKM	1	1	0.033333	0.02924	0.064516	0.056818
MAH	SCA	1	1	0.034483	0.030303	0.066667	0.058824
ELA	POM	1	1	0.035714	0.029126	0.068966	0.056604
HPM	PON	1	1	0.035714	0.013986	0.068966	0.027586
FLV	HPM	1	1	0.037037	0.014815	0.071429	0.029197
FLV	TBB	1	1	0.038462	0.022989	0.074074	0.044944
FLV	MIC	1	1	0.04	0.027586	0.076923	0.053691
HPM	MOV	1	1	0.04	0.016304	0.076923	0.032086
ELA	MAW	1	1	0.041667	0.037037	0.08	0.071429
MOV	TBB	1	1	0.041667	0.026786	0.08	0.052174
ELD	HPM	1	1	0.043478	0.017699	0.083333	0.034783
HPM	IMH	1	1	0.043478	0.017391	0.083333	0.034188
ELA	MAH	1	1	0.043478	0.038462	0.083333	0.074074
HPM	MAG	1	1	0.045455	0.016393	0.086957	0.032258
FLV	PON	1	1	0.045455	0.025	0.086957	0.04878
ELD	TBB	1	1	0.045455	0.030769	0.086957	0.059701
ELD	MIC	1	1	0.047619	0.039604	0.090909	0.07619
HPM	SEC	1	1	0.047619	0.018182	0.090909	0.035714
FLV	TKM	1	1	0.047619	0.03367	0.090909	0.065147
HPM	MAH	1	1	0.05	0.018868	0.095238	0.037037
MOV	PON	1	1	0.05	0.029557	0.095238	0.057416
SCA	TBB	2	2	0.05	0.037037	0.095238	0.071429
SEC	TBB	1	1	0.05	0.032258	0.095238	0.0625
HPM	HPP	1	1	0.052632	0.019231	0.1	0.037736
FLV	ICF	1	1	0.052632	0.036697	0.1	0.070796
FLV	MOV	1	1	0.052632	0.03352	0.1	0.064865
ICF	TKM	1	1	0.052632	0.047733	0.1	0.091116
MAH	MIC	1	1	0.055556	0.045977	0.105263	0.087912
HPP	MIC	1	1	0.058824	0.048193	0.111111	0.091954
ICF	MOV	1	1	0.058824	0.047431	0.111111	0.090566
ICF	POM	1	1	0.058824	0.047431	0.111111	0.090566
MAG	PON	1	1	0.058824	0.029851	0.111111	0.057971
ELA	TBB	2	2	0.058824	0.042553	0.111111	0.081633
ELD	TKM	1	1	0.058824	0.053476	0.111111	0.101523
IMH	TKM	1	1	0.058824	0.050761	0.111111	0.096618
FNS	HCF	2	2	0.0625	0.033784	0.117647	0.065359
PON	SEC	1	1	0.0625	0.036364	0.117647	0.070175
ELA	FNS	3	4	0.06383	0.052493	0.12	0.099751
FNS	HPP	2	2	0.064516	0.034364	0.121212	0.066445
ELD	SCA	2	2	0.064516	0.056338	0.121212	0.106667
IMH	SCA	2	2	0.064516	0.054795	0.121212	0.103896
ELD	ICF	1	1	0.066667	0.061538	0.125	0.115942
HPM	MIC	2	3	0.066667	0.045627	0.125	0.087273
ELD	MOV	1	1	0.066667	0.053097	0.125	0.10084
IMH	MOV	1	1	0.066667	0.05042	0.125	0.096
IMH	POM	1	1	0.066667	0.05042	0.125	0.096
HCF	PON	1	1	0.066667	0.039216	0.125	0.075472
FLV	SEC	1	1	0.066667	0.042553	0.125	0.081633
ELA	FLV	2	2	0.068966	0.050633	0.129032	0.096386
SCA	SEC	2	2	0.068966	0.058824	0.129032	0.111111
FLV	MAH	1	1	0.071429	0.046512	0.133333	0.088889
MAG	MOV	1	1	0.071429	0.042857	0.133333	0.082192
MAG	POM	1	1	0.071429	0.042857	0.133333	0.082192
HPP	PON	1	1	0.071429	0.040816	0.133333	0.078431
HPP	SCA	2	2	0.074074	0.064516	0.137931	0.121212
POM	SEC	1	1	0.076923	0.057692	0.142857	0.109091
FNS	TKM	3	3	0.078947	0.045181	0.146341	0.086455
ELA	ELD	2	2	0.08	0.070175	0.148148	0.131148
ELA	IMH	2	2	0.08	0.067797	0.148148	0.126984
MIC	PON	2	2	0.08	0.050955	0.148148	0.09697
FNS	ICF	3	3.5	0.083333	0.055162	0.153846	0.104556
HPM	ICF	2	2	0.083333	0.034632	0.153846	0.066946
MAH	MOV	1	1	0.083333	0.065217	0.153846	0.122449
HPM	POM	2	2	0.083333	0.033149	0.153846	0.064171
ELA	HPM	3	3	0.088235	0.042857	0.162162	0.082192
FLV	SCA	3	4	0.088235	0.089888	0.162162	0.164948
HPP	ICF	1	1	0.090909	0.085106	0.166667	0.156863
MIC	MOV	2	3	0.090909	0.106825	0.166667	0.193029
ELD	SEC	1	1	0.090909	0.08	0.166667	0.148148
FNS	HPM	4	7	0.093023	0.06986	0.170213	0.130597
ICF	SCA	3	3	0.09375	0.081633	0.171429	0.150943
MOV	SCA	3	4	0.09375	0.104348	0.171429	0.188976
POM	SCA	3	3.5	0.09375	0.090129	0.171429	0.165354
PON	TKM	2	2	0.095238	0.061162	0.173913	0.115274
HCF	IMH	1	1	0.1	0.086957	0.181818	0.16
ELD	MAH	1	1	0.1	0.095238	0.181818	0.173913
HPM	MAW	2	3	0.1	0.057692	0.181818	0.109091
MAG	MAW	1	1	0.1	0.0625	0.181818	0.117647
HPM	SCA	4	5	0.102564	0.066667	0.186047	0.125
HCF	HPM	2	2	0.105263	0.038462	0.190476	0.074074
MAG	MIC	2	2	0.105263	0.069565	0.190476	0.130081
POM	PON	2	2	0.105263	0.060914	0.190476	0.114833
HPP	IMH	1	1	0.111111	0.095238	0.2	0.173913
HCF	SCA	3	3	0.111111	0.096774	0.2	0.176471
MAW	SEC	1	1	0.111111	0.1	0.2	0.181818
FNS	POM	4	9	0.114286	0.148678	0.205128	0.258869
HCF	MIC	2	2	0.117647	0.096386	0.210526	0.175824
FNS	SCA	6	7.5	0.12	0.094103	0.214286	0.172018
SCA	TKM	4	4.5	0.121212	0.119363	0.216216	0.21327
FLV	IMH	2	2	0.125	0.08	0.222222	0.148148
HPP	MAG	1	1	0.125	0.071429	0.222222	0.133333
MAH	MAW	1	1	0.125	0.125	0.222222	0.222222
FNS	MIC	5	9	0.125	0.134429	0.222222	0.236998
MOV	POM	2	2	0.125	0.088235	0.222222	0.162162
MAH	SEC	1	1	0.125	0.111111	0.222222	0.2
HPM	TBB	4	8	0.137931	0.117647	0.242424	0.210526
ICF	IMH	2	2	0.142857	0.123077	0.25	0.219178
MIC	POM	3	4	0.142857	0.147692	0.25	0.257373
HPP	SEC	1	1	0.142857	0.125	0.25	0.222222
MOV	SEC	2	3	0.166667	0.195652	0.285714	0.327273
HPM	TKM	4	7	0.166667	0.126812	0.285714	0.22508
HPP	TKM	2	2	0.166667	0.151515	0.285714	0.263158
TBB	TKM	4	4	0.173913	0.116959	0.296296	0.209424
MIC	SEC	3	3	0.176471	0.137931	0.3	0.242424
MOV	TKM	3	4	0.176471	0.194805	0.3	0.326087
POM	TKM	3	4	0.176471	0.194805	0.3	0.326087
ELA	SCA	7	8.5	0.179487	0.191011	0.304348	0.320755
HCF	ICF	2	2	0.181818	0.170213	0.307692	0.290909
HCF	MOV	2	2	0.181818	0.139535	0.307692	0.244898
HCF	POM	2	2	0.181818	0.139535	0.307692	0.244898
MIC	TKM	4	4	0.181818	0.148423	0.307692	0.258481
ELD	FLV	3	3	0.2	0.130435	0.333333	0.230769
HPP	MOV	2	2	0.2	0.15	0.333333	0.26087
HPP	POM	2	2	0.2	0.15	0.333333	0.26087
MIC	SCA	7	8.5	0.205882	0.21118	0.341463	0.348718
ELA	MIC	6	10.5	0.206897	0.336	0.342857	0.502994
MAG	TKM	3	4	0.214286	0.19802	0.352941	0.330579
MAW	TKM	3	3	0.230769	0.211268	0.375	0.348837
MAW	TBB	4	4	0.235294	0.148148	0.380952	0.258065
HCF	MAG	2	2	0.25	0.142857	0.4	0.25
MAH	TBB	4	4	0.25	0.153846	0.4	0.266667
HCF	TKM	3	3.25	0.25	0.250965	0.4	0.401235
MAH	TKM	3	3	0.25	0.227273	0.4	0.37037
ELD	IMH	3	3	0.272727	0.230769	0.428571	0.375
HCF	SEC	2	2	0.285714	0.25	0.444444	0.4
SEC	TKM	4	4	0.333333	0.28169	0.5	0.43956
MAG	SEC	3	4	0.375	0.285714	0.545455	0.444444
HCF	HPP	2	2	0.4	0.4	0.571429	0.571429
