# Supplementary material for: Bacterial Communities of Diverse Drosophila Species: Ecological Context of a Host–Microbe Model System
Source: PLoS Genet. 2011 Sep 22;7(9):e1002272. doi: 10.1371/journal.pgen.1002272 (PMC3178584; doi:10.1371/journal.pgen.1002272)
Supplement: Dataset S5 — This file contains the GenBank accession numbers and the RDP identifiers of all the sequences used for tree building in this study. (TXT) [file pgen.1002272.s005.txt]

U17060
AY007549
DQ837602
DQ837603
DQ837604
DQ837605
DQ837606
DQ837607
DQ837608
DQ837609
DQ837610
DQ837611
AF310622
EF015475
U23709
AJ309974
AJ310684
EF467289
EF179808
AM697276
EF187247
EF187248
EF187249
EF187250
EF608532
M84686
M84687
M84689
M84692
EU029106
EF658668
EU034024
EF433794
EU074058
EU096229
EU096231
EU096232
EU259316
EU126660
EU409601
EU348326
EU643833
EU499315
EU499317
EU499318
EU499319
EU693527
EU330430
EU831094
FJ152095
FJ152096
FJ152097
FJ152099
FJ152100
FJ152101
FJ196716
FJ405309
FJ477658
FJ595544
FJ612598
X95422
X95423
GQ180181
GQ180182
GQ180183
FJ975790
AJ419837
GQ155693
GQ155834
GQ155980
GQ156007
GQ156055
FJ655514
FJ655515
FJ655516
AB480765
AB480768
AB480770
AB512778
AB491204
AB499842
AY167945
NR_029308
FJ798089
GU122174
GU122175
GU122176
GU122184
GU122185
GU122210
GU122211
GU122213
GU122214
GU122215
GU122216
AJ001632
GU176614
GU176615
GQ988715
FN428797
FN545282
FN646075
HM008718
HM046573
HM046574
HM128172
AB506434
AB506436
HM585375
HQ108108
AY126633
AY026912
AY026913
AY370188
AY370191
AY370192
AJ576352
AJ576366
AB025965
AY613757
AY613758
AY613759
AY613760
AY613761
AY613762
AY613763
AY613764
AY613765
AY613766
AY613767
AY613768
AY613769
AY613770
AY613771
AY613772
AY613773
AY613774
AY613775
AY613776
AY613777
AY613778
AY613779
AY613457
X61768
AY753174
AY754820
AF179630
AY833061
AF220604
DQ115538
DQ068781
DQ068788
DQ068790
DQ068800
DQ068803
DQ068805
DQ068812
DQ068822
DQ068823
DQ068841
DQ068856
DQ068873
DQ068874
DQ068875
DQ068876
DQ068901
AF232234
L02882
DQ402520
DQ412081
AB032351
EU096227
EU096228
EU096229
EU096230
EU096231
EU096234
EU096235
EU096236
EU587095
EU587101
EU587107
EU587113
S000000018
S000000028
S000000030
S000000053
S000000057
S000000063
S000000066
S000000125
S000000143
S000000149
S000000152
S000000169
S000000171
S000000215
S000000218
S000000222
S000000227
S000000228
S000000241
S000000247
S000000258
S000000264
S000000311
S000000315
S000000390
S000000391
S000000396
S000000413
S000000418
S000000434
S000000438
S000000444
S000000445
S000000546
S000000626
S000000628
S000000629
S000000658
S000000664
S000000738
S000000782
S000000799
S000000811
S000000815
S000000822
S000000824
S000000827
S000000835
S000000837
S000000839
S000000841
S000000900
S000000915
S000000917
S000000935
S000000969
S000001003
S000001004
S000001005
S000001041
S000001098
S000001126
S000001145
S000001165
S000001168
S000001172
S000001187
S000001193
S000001207
S000001211
S000001213
S000001273
S000001277
S000001309
S000001310
S000001311
S000001320
S000001324
S000001327
S000001328
S000001333
S000001334
S000001335
S000001349
S000001365
S000001447
S000001467
S000001468
S000001487
S000001545
S000001549
S000001559
S000001560
S000001564
S000001583
S000001602
S000001603
S000001617
S000001622
S000001631
S000001636
S000001638
S000001649
S000001688
S000001695
S000001698
S000001703
S000001704
S000001742
S000001831
S000001837
S000001853
S000001855
S000001858
S000001859
S000001861
S000001869
S000001870
S000001874
S000001926
S000001955
S000001971
S000001972
S000001974
S000001985
S000001986
S000001987
S000001988
S000002003
S000002004
S000002008
S000002016
S000002018
S000002033
S000002054
S000002066
S000002128
S000002133
S000002167
S000002172
S000002314
S000002328
S000002343
S000002345
S000002352
S000002359
S000002360
S000002363
S000002374
S000002378
S000002380
S000002387
S000002405
S000002408
S000002409
S000002446
S000002494
S000002498
S000002541
S000002613
S000002651
S000002678
S000002714
S000002717
S000002730
S000002734
S000002735
S000002742
S000002743
S000002752
S000002782
S000002785
S000002788
S000002791
S000002814
S000002840
S000002852
S000002952
S000002956
S000002971
S000002983
S000003074
S000003090
S000003096
S000003124
S000003125
S000003126
S000003128
S000003131
S000003132
S000003134
S000003147
S000003149
S000003151
S000003153
S000003166
S000003178
S000003179
S000003180
S000003181
S000003203
S000003217
S000003243
S000003292
S000003353
S000003377
S000003382
S000003384
S000003443
S000003452
S000003454
S000003455
S000003458
S000003470
S000003473
S000003476
S000003478
S000003483
S000003489
S000003498
S000003508
S000003514
S000003517
S000003521
S000003525
S000003538
S000003542
S000003547
S000003555
S000003559
S000003565
S000003572
S000003607
S000003677
S000003703
S000003706
S000003708
S000003709
S000003746
S000003748
S000003774
S000003791
S000003861
S000003862
S000003885
S000003900
S000003902
S000003905
S000003918
S000003927
S000003931
S000003950
S000003968
S000003988
S000004023
S000004024
S000004105
S000004193
S000004195
S000004267
S000004268
S000004297
S000004306
S000004313
S000004324
S000004333
S000004338
S000004339
S000004347
S000004348
S000004356
S000004373
S000004383
S000004390
S000004399
S000004412
S000004441
S000004448
S000004495
S000004579
S000004636
S000004639
S000004663
S000004697
S000004698
S000004703
S000004716
S000004718
S000004732
S000004736
S000004739
S000004741
S000004751
S000004753
S000004758
S000004763
S000004769
S000004775
S000004778
S000004779
S000004781
S000004794
S000004801
S000004812
S000004814
S000004818
S000004827
S000004837
S000004840
S000004844
S000004852
S000004853
S000004885
S000004997
S000005054
S000005060
S000005084
S000005086
S000005088
S000005089
S000005099
S000005120
S000005124
S000005130
S000005131
S000005151
S000005163
S000005166
S000005174
S000005176
S000005200
S000005219
S000005350
S000005383
S000005441
S000005442
S000005494
S000005503
S000005505
S000005508
S000005532
S000005549
S000005554
S000005555
S000005601
S000005649
S000005651
S000005673
S000005711
S000005734
S000005758
S000005760
S000005780
S000005814
S000005816
S000005838
S000005842
S000005861
S000005872
S000005880
S000005891
S000005892
S000005894
S000005898
S000005905
S000006100
S000006115
S000006170
S000006177
S000006178
S000006192
S000006193
S000006194
S000006206
S000006233
S000006242
S000006245
S000006246
S000006247
S000006251
S000006252
S000006259
S000006261
S000006316
S000006317
S000006319
S000006374
S000006425
S000006479
S000006482
S000006483
S000006491
S000006492
S000006560
S000006569
S000006584
S000006585
S000006586
S000006614
S000006620
S000006621
S000006622
S000006624
S000006644
S000006645
S000006658
S000006698
S000006708
S000006799
S000006814
S000006832
S000006846
S000006847
S000006848
S000006851
S000006930
S000006932
S000006936
S000006950
S000006970
S000006976
S000006979
S000006983
S000006985
S000006993
S000007000
S000007012
S000007036
S000007039
S000007041
S000007045
S000007050
S000007051
S000007068
S000007088
S000007118
S000007128
S000007214
S000007272
S000007305
S000007307
S000007314
S000007321
S000007327
S000007328
S000007341
S000007346
S000007353
S000007364
S000007365
S000007376
S000007381
S000007383
S000007395
S000007401
S000007404
S000007411
S000007433
S000007457
S000007486
S000007501
S000007528
S000007613
S000007628
S000007629
S000007645
S000007646
S000007648
S000007669
S000007728
S000007747
S000007751
S000007761
S000007769
S000007772
S000007776
S000007780
S000007783
S000007789
S000007793
S000007810
S000007815
S000007836
S000007867
S000007910
S000007914
S000007949
S000008023
S000008025
S000008031
S000008088
S000008091
S000008098
S000008099
S000008127
S000008134
S000008147
S000008149
S000008153
S000008156
S000008157
S000008158
S000008159
S000008182
S000008199
S000008203
S000008216
S000008217
S000008240
S000008354
S000008376
S000008471
S000008489
S000008496
S000008497
S000008509
S000008515
S000008528
S000008531
S000008536
S000008537
S000008544
S000008558
S000008560
S000008567
S000008574
S000008586
S000008602
S000008660
S000008742
S000008758
S000008814
S000008827
S000008828
S000008866
S000008874
S000008875
S000008887
S000008902
S000008913
S000008916
S000008928
S000008929
S000008942
S000008947
S000008950
S000008953
S000008956
S000008973
S000008975
S000009040
S000009130
S000009145
S000009214
S000009218
S000009225
S000009229
S000009236
S000009243
S000009256
S000009259
S000009267
S000009280
S000009281
S000009291
S000009301
S000009302
S000009304
S000009305
S000009314
S000009364
S000009365
S000009493
S000009503
S000009537
S000009593
S000009597
S000009600
S000009616
S000009618
S000009620
S000009621
S000009623
S000009624
S000009638
S000009652
S000009655
S000009658
S000009659
S000009671
S000009676
S000009680
S000009690
S000009694
S000009713
S000009714
S000009720
S000009721
S000009734
S000009737
S000009782
S000009787
S000009879
S000009982
S000009984
S000009988
S000009995
S000010006
S000010009
S000010018
S000010022
S000010034
S000010043
S000010044
S000010081
S000010083
S000010085
S000010113
S000010116
S000010130
S000010260
S000010261
S000010276
S000010336
S000010338
S000010347
S000010351
S000010354
S000010355
S000010358
S000010364
S000010365
S000010396
S000010427
S000010431
S000010434
S000010442
S000010445
S000010446
S000010448
S000010453
S000010467
S000010526
S000010535
S000010536
S000010644
S000010683
S000010695
S000010699
S000010738
S000010752
S000010758
S000010760
S000010779
S000010801
S000010826
S000010827
S000010831
S000010833
S000010837
S000010863
S000010869
S000010870
S000010876
S000010882
S000010883
S000010893
S000010910
S000010999
S000011030
S000011134
S000011165
S000011209
S000011214
S000011216
S000011221
S000011227
S000011249
S000011276
S000011324
S000011357
S000011381
S000011394
S000011436
S000011437
S000011476
S000011480
S000011481
S000011492
S000011521
S000011541
S000011542
S000011551
S000011560
S000011583
S000011598
S000011604
S000011619
S000011652
S000011660
S000011673
S000011688
S000011691
S000011696
S000011721
S000011733
S000011830
S000011834
S000011862
S000011903
S000011919
S000011943
S000011947
S000011949
S000011961
S000011962
S000011972
S000011973
S000011976
S000011985
S000011989
S000011991
S000011992
S000011995
S000012007
S000012012
S000012021
S000012027
S000012028
S000012031
S000012074
S000012082
S000012086
S000012103
S000012108
S000012241
S000012284
S000012330
S000012343
S000012355
S000012363
S000012366
S000012367
S000012370
S000012379
S000012396
S000012400
S000012413
S000012433
S000012436
S000012437
S000012469
S000012562
S000012597
S000012626
S000012670
S000012675
S000012680
S000012687
S000012689
S000012691
S000012703
S000012709
S000012727
S000012736
S000012740
S000012756
S000012774
S000012782
S000012783
S000012797
S000012810
S000012840
S000012860
S000012966
S000012967
S000012972
S000012980
S000013051
S000013054
S000013055
S000013058
S000013092
S000013097
S000013118
S000013135
S000013156
S000013161
S000013175
S000013211
S000013341
S000013342
S000013381
S000013427
S000013431
S000013448
S000013454
S000013455
S000013457
S000013460
S000013501
S000013532
S000013627
S000013662
S000013687
S000013701
S000013707
S000013729
S000013731
S000013732
S000013757
S000013765
S000013841
S000013858
S000013862
S000013868
S000013877
S000013898
S000013901
S000013910
S000013923
S000013928
S000013935
S000013942
S000013955
S000013965
S000013970
S000013989
S000013995
S000014055
S000014057
S000014058
S000014117
S000014133
S000014154
S000014206
S000014216
S000014222
S000014233
S000014235
S000014236
S000014243
S000014269
S000014316
S000014342
S000014353
S000014356
S000014396
S000014419
S000014472
S000014502
S000014510
S000014523
S000014590
S000014598
S000014607
S000014625
S000014628
S000014631
S000014647
S000014649
S000014657
S000014660
S000014668
S000014683
S000014684
S000014690
S000014692
S000014707
S000014709
S000014711
S000014740
S000014753
S000014838
S000014863
S000014865
S000014924
S000014927
S000014929
S000014939
S000014965
S000014966
S000014972
S000014978
S000014988
S000014990
S000014993
S000015002
S000015010
S000015026
S000015029
S000015039
S000015049
S000015063
S000015074
S000015147
S000015160
S000015177
S000015214
S000015295
S000015298
S000015299
S000015305
S000015332
S000015335
S000015339
S000015345
S000015364
S000015367
S000015368
S000015378
S000015393
S000015397
S000015400
S000015406
S000015416
S000015417
S000015422
S000015429
S000015432
S000015514
S000015591
S000015593
S000015594
S000015603
S000015682
S000015686
S000015698
S000015699
S000015701
S000015715
S000015720
S000015721
S000015744
S000015757
S000015763
S000015773
S000015784
S000015789
S000015790
S000015791
S000015853
S000015943
S000015944
S000015956
S000016009
S000016010
S000016025
S000016027
S000016032
S000016045
S000016046
S000016062
S000016069
S000016079
S000016080
S000016099
S000016101
S000016110
S000016120
S000016121
S000016131
S000016146
S000016156
S000016169
S000016191
S000016222
S000016269
S000016288
S000016303
S000016359
S000016369
S000016372
S000016392
S000016404
S000016405
S000016406
S000016413
S000016421
S000016424
S000016426
S000016429
S000016452
S000016468
S000016475
S000016476
S000016590
S000016650
S000016660
S000016670
S000016689
S000016693
S000016742
S000016744
S000016767
S000016869
S000016873
S000016893
S000016909
S000016911
S000016925
S000016937
S000016943
S000016950
S000016954
S000016955
S000016957
S000017014
S000017105
S000017137
S000017193
S000017279
S000017300
S000017471
S000017474
S000017481
S000017485
S000017487
S000017509
S000017517
S000017522
S000017523
S000017755
S000017759
S000017764
S000017844
S000017991
S000018007
S000018028
S000018037
S000018038
S000018041
S000018045
S000018099
S000018101
S000018119
S000018317
S000018330
S000018394
S000018396
S000018485
S000018491
S000018492
S000018513
S000018514
S000018525
S000018531
S000018538
S000018554
S000018565
S000018588
S000018604
S000018605
S000018681
S000018694
S000018776
S000018802
S000018832
S000018839
S000018845
S000018874
S000018929
S000018932
S000018936
S000018962
S000019039
S000019066
S000019069
S000019071
S000019080
S000019095
S000019098
S000019099
S000019101
S000019126
S000019144
S000019176
S000019191
S000019290
S000019291
S000019318
S000019319
S000019320
S000019366
S000019473
S000019591
S000019609
S000019623
S000019650
S000019651
S000019653
S000019711
S000019816
S000019875
S000019883
S000019893
S000019948
S000019997
S000020000
S000020001
S000020061
S000020165
S000020181
S000020184
S000020185
S000020196
S000020199
S000020201
S000020202
S000020206
S000020210
S000020246
S000020300
S000020429
S000020432
S000020486
S000020497
S000020498
S000020526
S000020603
S000020615
S000020692
S000020702
S000020704
S000020727
S000020732
S000020760
S000020765
S000020768
S000020770
S000020798
S000020839
S000020842
S000021044
S000021075
S000021079
S000021104
S000021147
S000021172
S000021184
S000021200
S000021216
S000021242
S000021263
S000021264
S000021308
S000021309
S000021310
S000021340
S000021348
S000021364
S000021367
S000021400
S000021401
S000021406
S000021410
S000021414
S000021445
S000021486
S000021505
S000021518
S000021549
S000021578
S000021583
S000021602
S000021618
S000021619
S000021625
S000021641
S000021644
S000021675
S000021696
S000021698
S000021703
S000021704
S000021705
S000021710
S000021715
S000021741
S000021749
S000021758
S000021760
S000021767
S000021768
S000021803
S000021808
S000021813
S000021817
S000021835
S000021836
S000021904
S000021908
S000021968
S000022009
S000022013
S000022017
S000022019
S000022059
S000022067
S000022081
S000022092
S000022130
S000022162
S000022170
S000022179
S000022213
S000022279
S000022281
S000022282
S000022285
S000022290
S000022303
S000022304
S000022309
S000022312
S000022313
S000022337
S000022339
S000022362
S000022369
S000022378
S000022403
S000022417
S000022438
S000022462
S000022469
S000022474
S000022475
S000022480
S000022484
S000022501
S000022532
S000022538
S000022547
S000022588
S000022611
S000022636
S000022640
S000022658
S000022751
S000022752
S000022753
S000022757
S000022758
S000022759
S000022775
S000022800
S000022839
S000022851
S000022904
S000022912
S000083692
S000083693
S000083753
S000083764
S000083785
S000083867
S000083870
S000083932
S000083933
S000083979
S000084047
S000084122
S000084123
S000084627
S000085577
S000085848
S000086360
S000087136
S000087730
S000087945
S000088215
S000088221
S000088251
S000088252
S000088253
S000088561
S000088565
S000088643
S000088673
S000088682
S000089165
S000089166
S000089377
S000089478
S000089480
S000089783
S000089909
S000090138
S000090441
S000090477
S000090721
S000091004
S000091096
S000091509
S000091510
S000091563
S000091708
S000092464
S000093579
S000094365
S000095329
S000095332
S000095676
S000095677
S000095828
S000096471
S000096693
S000099314
S000099360
S000100234
S000100510
S000100511
S000102217
S000102964
S000103720
S000103956
S000104183
S000104195
S000104372
S000104751
S000104829
S000105391
S000105760
S000105762
S000105763
S000105764
S000105822
S000106116
S000106168
S000106485
S000106486
S000106487
S000106516
S000106833
S000107191
S000107548
S000107889
S000108233
S000108528
S000108891
S000109011
S000109780
S000110436
S000110722
S000111689
S000111728
S000111729
S000111731
S000111802
S000111853
S000111985
S000112115
S000112393
S000112395
S000112396
S000112472
S000112473
S000112501
S000112584
S000112617
S000112622
S000112623
S000112624
S000112631
S000112632
S000112633
S000112717
S000112718
S000112772
S000112774
S000112779
S000112934
S000112987
S000112990
S000113071
S000113111
S000113115
S000113250
S000113874
S000113887
S000114066
S000114246
S000114852
S000114995
S000115293
S000115513
S000115720
S000115736
S000116241
S000116309
S000116423
S000116535
S000116587
S000116588
S000116870
S000117071
S000117072
S000117161
S000117304
S000117794
S000118083
S000118541
S000118557
S000120182
S000121343
S000121350
S000121408
S000121712
S000122191
S000122841
S000122852
S000123242
S000123243
S000123625
S000124253
S000124469
S000125078
S000125079
S000125312
S000125539
S000125872
S000125931
S000125963
S000126126
S000126149
S000126566
S000126568
S000126594
S000126615
S000126665
S000126672
S000126674
S000126685
S000126693
S000126793
S000126816
S000126928
S000126953
S000127018
S000127048
S000127119
S000127283
S000127286
S000127327
S000127397
S000127411
S000127491
S000127512
S000127593
S000127597
S000127600
S000127653
S000127667
S000127669
S000127675
S000127678
S000127710
S000127765
S000127873
S000127903
S000127945
S000127978
S000128054
S000128224
S000128225
S000128250
S000128257
S000128259
S000128260
S000128264
S000128268
S000128273
S000128282
S000128284
S000128390
S000128401
S000128450
S000128467
S000128478
S000128483
S000128486
S000128537
S000128539
S000128561
S000128633
S000128655
S000128724
S000128764
S000128771
S000128813
S000128829
S000128831
S000128849
S000128851
S000128852
S000128872
S000128880
S000128907
S000128991
S000129060
S000129063
S000129172
S000129173
S000129242
S000129305
S000129378
S000129392
S000129394
S000129405
S000129410
S000129416
S000129426
S000129434
S000129448
S000129449
S000129479
S000129485
S000129488
S000129521
S000129606
S000129726
S000129975
S000129976
S000129978
S000129981
S000129988
S000129991
S000130015
S000130031
S000130034
S000130039
S000130044
S000130053
S000130056
S000130072
S000130225
S000130226
S000130242
S000130243
S000130250
S000130252
S000130255
S000130341
S000130343
S000130468
S000130514
S000130606
S000130611
S000130669
S000130679
S000130690
S000130706
S000130725
S000130726
S000130733
S000130775
S000130816
S000130840
S000130842
S000130881
S000130885
S000130952
S000130978
S000130993
S000131048
S000131075
S000131207
S000131211
S000131216
S000131229
S000131236
S000131263
S000131270
S000131276
S000131277
S000131286
S000131289
S000131291
S000131654
S000133398
S000133399
S000133471
S000133518
S000133610
S000133632
S000133633
S000133753
S000133824
S000133874
S000133895
S000133896
S000133989
S000133991
S000133995
S000134023
S000134024
S000134034
S000134051
S000134119
S000134120
S000134121
S000134123
S000134143
S000134158
S000134252
S000134253
S000134254
S000134316
S000134317
S000134386
S000134388
S000134417
S000134746
S000134752
S000134977
S000136070
S000136516
S000136517
S000136533
S000136741
S000136777
S000136880
S000137020
S000137022
S000137058
S000137299
S000137561
S000137582
S000137583
S000137584
S000137585
S000137817
S000137875
S000137876
S000137973
S000138065
S000138145
S000138146
S000138147
S000138148
S000138302
S000138431
S000138899
S000139247
S000139268
S000139289
S000139759
S000139867
S000140020
S000140189
S000140466
S000140702
S000140714
S000140772
S000140807
S000140808
S000140814
S000140860
S000141036
S000141070
S000141206
S000141303
S000141304
S000141396
S000141397
S000141543
S000141701
S000141938
S000142049
S000142091
S000142184
S000142266
S000142444
S000142446
S000143076
S000143178
S000143299
S000143381
S000143706
S000143918
S000144246
S000144749
S000145110
S000145113
S000145152
S000145153
S000145154
S000145155
S000145156
S000145295
S000145435
S000145487
S000145522
S000145523
S000145529
S000145543
S000145622
S000145631
S000145822
S000145852
S000146176
S000146281
S000146443
S000146512
S000146513
S000146564
S000146627
S000146755
S000146756
S000146770
S000146771
S000146818
S000147123
S000147173
S000147238
S000147422
S000147464
S000147771
S000148136
S000148276
S000148467
S000148943
S000244836
S000245172
S000245345
S000245507
S000245583
S000245820
S000245821
S000245823
S000245824
S000246078
S000246371
S000246585
S000246721
S000247785
S000247787
S000247788
S000247834
S000247984
S000248323
S000249444
S000250738
S000251239
S000251334
S000251362
S000251387
S000251649
S000251741
S000251745
S000251887
S000251907
S000251954
S000251955
S000252003
S000252208
S000252279
S000252415
S000253103
S000253171
S000253240
S000253241
S000253432
S000253901
S000254205
S000254546
S000254866
S000254867
S000254877
S000255073
S000255250
S000255251
S000259945
S000259947
S000259948
S000259950
S000259962
S000259986
S000260072
S000260077
S000260088
S000260089
S000260195
S000260202
S000260207
S000260209
S000260249
S000260250
S000260342
S000260363
S000260369
S000260454
S000260539
S000260541
S000260542
S000260543
S000260569
S000260570
S000260571
S000260577
S000260581
S000260584
S000260680
S000260718
S000260721
S000260722
S000260723
S000260725
S000260768
S000260777
S000260778
S000260781
S000260846
S000260847
S000260849
S000260870
S000260873
S000260877
S000261426
S000261871
S000261879
S000262080
S000262262
S000262313
S000262315
S000262316
S000262393
S000262466
S000262470
S000262527
S000262836
S000263191
S000263334
S000263441
S000263623
S000263624
S000263759
S000263801
S000263802
S000263970
S000264112
S000264333
S000264447
S000264490
S000264491
S000264512
S000264514
S000264515
S000264635
S000264636
S000264637
S000264684
S000265215
S000266729
S000269325
S000269394
S000270387
S000270388
S000270574
S000270582
S000270584
S000270785
S000270786
S000271004
S000271817
S000271818
S000271819
S000271820
S000273264
S000273566
S000273874
S000273981
S000274027
S000274851
S000274852
S000275499
S000276014
S000276015
S000276245
S000276288
S000276451
S000276452
S000276680
S000276781
S000276984
S000277024
S000277165
S000277167
S000277251
S000277252
S000277539
S000277647
S000277648
S000278156
S000278157
S000278163
S000278326
S000278327
S000278362
S000278683
S000278857
S000319394
S000319395
S000319396
S000319460
S000319968
S000322431
S000322868
S000323275
S000323277
S000323278
S000323281
S000323282
S000323341
S000323368
S000323369
S000323373
S000323434
S000323435
S000323576
S000323688
S000323737
S000323980
S000324008
S000324025
S000324026
S000324036
S000324037
S000324392
S000327590
S000331995
S000332322
S000332552
S000332554
S000332892
S000333004
S000333610
S000334502
S000334505
S000334525
S000334546
S000334547
S000334553
S000334556
S000334571
S000334574
S000334592
S000334610
S000334611
S000334612
S000334613
S000334614
S000334621
S000334627
S000334724
S000334738
S000334739
S000335574
S000335575
S000335627
S000340895
S000340900
S000348929
S000348931
S000351163
S000351192
S000351293
S000351376
S000351460
S000351461
S000351463
S000351464
S000351468
S000351476
S000351477
S000351730
S000351762
S000351764
S000351771
S000351774
S000351779
S000351832
S000351833
S000351834
S000351835
S000351836
S000351837
S000351859
S000351860
S000352286
S000352292
S000352293
S000352294
S000352295
S000352296
S000352297
S000352298
S000352322
S000352577
S000352610
S000352620
S000352621
S000352703
S000352715
S000352750
S000352751
S000352752
S000353980
S000354814
S000355056
S000355057
S000356234
S000356235
S000356236
S000356237
S000356238
S000356239
S000356240
S000356241
S000356242
S000356243
S000356244
S000356245
S000356246
S000356247
S000356248
S000356249
S000356564
S000356593
S000356615
S000356616
S000356845
S000356922
S000356923
S000356924
S000356926
S000357046
S000357057
S000357062
S000357102
S000357236
S000357237
S000357238
S000357240
S000357416
S000357504
S000357513
S000357627
S000358122
S000358323
S000358338
S000358339
S000358543
S000358855
S000359025
S000359026
S000359172
S000360754
S000361303
S000362993
S000363166
S000363169
S000363187
S000363188
S000363191
S000363265
S000363875
S000364106
S000364319
S000364337
S000364342
S000364344
S000364346
S000364372
S000364374
S000364376
S000364380
S000364385
S000364388
S000364389
S000364390
S000364392
S000364540
S000364572
S000364575
S000364646
S000364731
S000364783
S000364797
S000365352
S000365353
S000365517
S000365532
S000365664
S000365691
S000365693
S000365814
S000365815
S000365816
S000365818
S000366209
S000366306
S000366394
S000366395
S000366396
S000366397
S000366398
S000366399
S000366401
S000366402
S000366427
S000366445
S000366446
S000366447
S000366454
S000366462
S000366464
S000366467
S000366468
S000366497
S000366610
S000366697
S000366852
S000366853
S000366854
S000367091
S000367196
S000367206
S000367231
S000367551
S000368085
S000368094
S000368118
S000368128
S000368129
S000368130
S000368131
S000368133
S000368220
S000368221
S000368222
S000368223
S000368224
S000368258
S000368305
S000368306
S000368309
S000368412
S000368426
S000368427
S000368428
S000368450
S000368453
S000368454
S000368455
S000368456
S000368457
S000368458
S000368459
S000368461
S000368463
S000368464
S000368469
S000368470
S000368471
S000368472
S000368473
S000368481
S000368482
S000368483
S000368484
S000368485
S000368486
S000368487
S000368488
S000368489
S000368490
S000368491
S000368558
S000368559
S000368741
S000368742
S000368744
S000368760
S000369150
S000369223
S000369361
S000369470
S000370154
S000371239
S000371240
S000372064
S000372065
S000372447
S000372448
S000373335
S000373336
S000373337
S000373338
S000374556
S000374557
S000374965
S000374966
S000374967
S000374970
S000374972
S000375174
S000375271
S000375272
S000375738
S000375754
S000375761
S000375954
S000376345
S000376605
S000376748
S000376749
S000376751
S000377181
S000377182
S000377972
S000379102
S000379104
S000379105
S000379106
S000379822
S000380291
S000380772
S000380815
S000380816
S000380961
S000380997
S000381047
S000381049
S000381051
S000381082
S000381168
S000381170
S000381171
S000381175
S000381176
S000381179
S000381181
S000381199
S000381252
S000381264
S000381275
S000381283
S000381284
S000381288
S000381289
S000381294
S000381335
S000381352
S000381354
S000381395
S000381396
S000381397
S000381398
S000381399
S000381408
S000381409
S000381410
S000381412
S000381416
S000381419
S000381435
S000381437
S000381439
S000381462
S000381463
S000381464
S000381465
S000381585
S000381651
S000381653
S000381684
S000381689
S000381691
S000381718
S000381721
S000381731
S000381732
S000381733
S000381734
S000381735
S000381737
S000381738
S000381739
S000381743
S000381744
S000381745
S000381746
S000381770
S000381778
S000381784
S000381785
S000381787
S000381788
S000381841
S000381980
S000381981
S000381982
S000381983
S000381984
S000381985
S000381986
S000381987
S000381988
S000381991
S000381992
S000381993
S000382039
S000382124
S000382127
S000382143
S000382167
S000382360
S000382370
S000382385
S000382386
S000382389
S000382411
S000382422
S000382455
S000382508
S000382510
S000382528
S000382531
S000382574
S000382579
S000382581
S000382596
S000382652
S000382656
S000382657
S000382658
S000382659
S000382660
S000382661
S000382664
S000382666
S000382667
S000382669
S000382696
S000382704
S000382705
S000382713
S000382724
S000382726
S000382735
S000382781
S000382812
S000382842
S000382843
S000382844
S000382866
S000382898
S000382903
S000382905
S000382981
S000382985
S000382995
S000383069
S000383070
S000383099
S000383145
S000383146
S000383147
S000383149
S000383150
S000383154
S000383155
S000383156
S000383157
S000383160
S000383168
S000383169
S000383173
S000383207
S000383208
S000383220
S000383222
S000383224
S000383242
S000383255
S000383256
S000383265
S000383270
S000383271
S000383277
S000383283
S000383284
S000383381
S000383419
S000383421
S000383451
S000383460
S000383485
S000383488
S000383539
S000383585
S000383706
S000383774
S000383775
S000383917
S000383928
S000383942
S000383946
S000384008
S000384009
S000384110
S000384427
S000384429
S000384490
S000384493
S000384496
S000384505
S000384591
S000384592
S000384594
S000384595
S000384596
S000384597
S000384714
S000384736
S000384740
S000384741
S000384742
S000384743
S000384749
S000384750
S000384751
S000384752
S000384753
S000384754
S000384756
S000384759
S000384760
S000384766
S000384771
S000384773
S000384774
S000384787
S000384841
S000384935
S000384941
S000385185
S000385187
S000385188
S000385195
S000385509
S000385517
S000385672
S000385739
S000385875
S000385939
S000386216
S000386268
S000386311
S000386312
S000386313
S000386315
S000386316
S000386317
S000386319
S000386321
S000386800
S000386802
S000386854
S000386884
S000386890
S000386891
S000386892
S000386893
S000386900
S000386901
S000386902
S000386903
S000386905
S000386909
S000386911
S000386931
S000386932
S000386947
S000386948
S000386975
S000386977
S000386978
S000386979
S000386980
S000386981
S000386987
S000386988
S000386990
S000386999
S000387000
S000387023
S000387082
S000387088
S000387090
S000387091
S000387092
S000387095
S000387121
S000387122
S000387124
S000387146
S000387147
S000387150
S000387151
S000387155
S000387175
S000387177
S000387193
S000387200
S000387203
S000387216
S000387218
S000387255
S000387256
S000387265
S000387266
S000387267
S000387268
S000387269
S000387270
S000387271
S000387272
S000387273
S000387274
S000387275
S000387276
S000387277
S000387280
S000387281
S000387293
S000387296
S000387297
S000387298
S000387299
S000387300
S000387302
S000387304
S000387305
S000387324
S000387333
S000387334
S000387361
S000387364
S000387384
S000387414
S000387421
S000387422
S000387423
S000387801
S000387858
S000387859
S000387862
S000387866
S000387867
S000387869
S000387872
S000387891
S000387915
S000387916
S000387923
S000387924
S000387925
S000387927
S000387929
S000387930
S000387931
S000387932
S000387935
S000387938
S000387940
S000387941
S000387943
S000388075
S000388104
S000388105
S000388106
S000388112
S000388131
S000388136
S000388165
S000388203
S000388240
S000388241
S000388242
S000388243
S000388244
S000388245
S000388247
S000388249
S000388260
S000388261
S000388262
S000388272
S000388299
S000388362
S000388383
S000388389
S000388391
S000388393
S000388394
S000388421
S000388430
S000388433
S000388471
S000388514
S000388516
S000388532
S000388543
S000388556
S000388567
S000388573
S000388577
S000388579
S000388582
S000388584
S000388588
S000388602
S000388643
S000388670
S000388671
S000388672
S000388673
S000388686
S000388692
S000388693
S000388694
S000388699
S000388701
S000388712
S000388715
S000388725
S000388727
S000388740
S000388793
S000388804
S000388805
S000388824
S000388827
S000388867
S000388869
S000388872
S000388893
S000388894
S000388923
S000388993
S000389013
S000389014
S000389016
S000389017
S000389024
S000389032
S000389037
S000389038
S000389043
S000389070
S000389071
S000389072
S000389094
S000389208
S000389223
S000389225
S000389257
S000389259
S000389260
S000389334
S000389343
S000389346
S000389354
S000389386
S000389399
S000389400
S000389401
S000389402
S000389403
S000389404
S000389405
S000389406
S000389407
S000389408
S000389409
S000389417
S000389423
S000389424
S000389438
S000389463
S000389464
S000389478
S000389519
S000389520
S000389523
S000389580
S000389681
S000389682
S000389731
S000389735
S000389736
S000389738
S000389739
S000389774
S000389775
S000389776
S000389809
S000389812
S000389872
S000389918
S000389919
S000389920
S000390043
S000390051
S000390053
S000390059
S000390060
S000390061
S000390062
S000390066
S000390068
S000390070
S000390102
S000390103
S000390111
S000390171
S000390281
S000390332
S000390342
S000390343
S000390351
S000390380
S000390413
S000390457
S000390459
S000390460
S000390500
S000390503
S000390505
S000390514
S000390519
S000390520
S000390523
S000390567
S000390573
S000390575
S000390576
S000390578
S000390657
S000390690
S000390691
S000390719
S000390720
S000390721
S000390722
S000390723
S000390728
S000390729
S000390733
S000390735
S000390738
S000390775
S000390777
S000390778
S000390779
S000390782
S000390806
S000390807
S000390826
S000390827
S000390828
S000390853
S000390922
S000390924
S000390937
S000390947
S000390962
S000390972
S000390990
S000390992
S000390997
S000390999
S000391000
S000391001
S000391005
S000391032
S000391357
S000391359
S000391375
S000391399
S000391414
S000391468
S000391487
S000391502
S000391503
S000391616
S000391620
S000391621
S000391632
S000391661
S000391664
S000391690
S000391693
S000391694
S000391703
S000391713
S000391738
S000391761
S000391769
S000391774
S000391784
S000391786
S000391802
S000391821
S000391922
S000391947
S000391949
S000391983
S000392042
S000392070
S000392108
S000392134
S000392200
S000392207
S000392261
S000392296
S000392298
S000392299
S000392300
S000392498
S000392499
S000392500
S000392501
S000392502
S000392503
S000392504
S000392505
S000392506
S000392507
S000392508
S000392514
S000392542
S000392543
S000392573
S000392675
S000392700
S000392702
S000392708
S000392790
S000392835
S000392845
S000392846
S000392851
S000392873
S000392882
S000392884
S000392903
S000392904
S000392906
S000392915
S000392961
S000392963
S000393168
S000393169
S000393170
S000393209
S000393265
S000393494
S000393495
S000393496
S000393497
S000393499
S000393501
S000393502
S000393503
S000393504
S000393505
S000393506
S000393507
S000393508
S000393509
S000393510
S000393512
S000393513
S000393514
S000393517
S000393846
S000393848
S000393850
S000393852
S000393853
S000393854
S000393855
S000393856
S000393857
S000393858
S000393859
S000393872
S000393873
S000393881
S000393884
S000393915
S000393917
S000393994
S000394018
S000394026
S000394027
S000394034
S000394037
S000394038
S000394039
S000394040
S000394041
S000394043
S000394044
S000394045
S000394046
S000394048
S000394049
S000394050
S000394051
S000394053
S000394054
S000394065
S000394066
S000394075
S000394107
S000394129
S000394134
S000394136
S000394137
S000394148
S000394160
S000394161
S000394174
S000394232
S000394234
S000394289
S000394290
S000394291
S000394353
S000394396
S000394397
S000394398
S000394405
S000394495
S000394496
S000394500
S000394509
S000394518
S000394519
S000394569
S000394586
S000394587
S000394588
S000394589
S000394590
S000394593
S000394644
S000395038
S000395040
S000395042
S000395050
S000395052
S000395057
S000395077
S000395078
S000395079
S000395205
S000395436
S000395438
S000395439
S000395441
S000395486
S000395520
S000395539
S000395649
S000395651
S000395972
S000396093
S000396166
S000396184
S000396188
S000396322
S000396323
S000396324
S000396356
S000396365
S000396417
S000396471
S000396590
S000396693
S000396738
S000396741
S000396754
S000397238
S000397413
S000397920
S000397967
S000398098
S000398100
S000398317
S000398321
S000398525
S000398531
S000398534
S000398535
S000398577
S000398603
S000398983
S000399055
S000399364
S000399365
S000399366
S000399474
S000399510
S000399544
S000399556
S000399557
S000399883
S000399884
S000399887
S000399957
S000399986
S000399987
S000400145
S000400179
S000400180
S000400181
S000400216
S000400217
S000400225
S000400313
S000400314
S000400315
S000400333
S000400395
S000400518
S000400845
S000400846
S000400847
S000400848
S000400849
S000400850
S000400851
S000400852
S000400893
S000401518
S000401709
S000401710
S000401711
S000401762
S000401763
S000402934
S000403225
S000403258
S000403323
S000403332
S000403334
S000403825
S000404311
S000404544
S000404711
S000404718
S000404721
S000404896
S000404964
S000404972
S000404973
S000404974
S000405116
S000405234
S000405472
S000405473
S000405474
S000405733
S000406247
S000406286
S000406353
S000406436
S000406601
S000406837
S000407326
S000407967
S000407970
S000408089
S000408382
S000408383
S000408846
S000408851
S000409793
S000410447
S000412016
S000412037
S000412305
S000412307
S000412308
S000412309
S000412310
S000412311
S000412312
S000412954
S000412963
S000413195
S000413446
S000413447
S000413460
S000413461
S000413462
S000413463
S000413466
S000413467
S000413468
S000413470
S000413471
S000413519
S000413521
S000413529
S000413552
S000413574
S000413575
S000413576
S000413578
S000413580
S000413583
S000413585
S000413599
S000413602
S000413603
S000413605
S000413726
S000413727
S000413728
S000413729
S000413730
S000413731
S000413734
S000413736
S000413795
S000413800
S000413803
S000413810
S000413813
S000413814
S000413816
S000413817
S000413823
S000413824
S000413835
S000413900
S000413901
S000413905
S000413906
S000413912
S000413914
S000413927
S000413932
S000413942
S000413944
S000413945
S000413947
S000413948
S000413950
S000413956
S000413959
S000413960
S000413961
S000413962
S000413964
S000413965
S000413967
S000413969
S000413970
S000413971
S000413974
S000413975
S000414082
S000414096
S000414108
S000414109
S000414110
S000414111
S000414112
S000414113
S000414114
S000414115
S000414116
S000414117
S000414118
S000414119
S000414120
S000414121
S000414122
S000414123
S000414124
S000414126
S000414127
S000414128
S000414129
S000414130
S000414138
S000414169
S000414171
S000414177
S000414186
S000414201
S000414214
S000414215
S000414216
S000414217
S000414218
S000414220
S000414224
S000414225
S000414226
S000414229
S000414230
S000414231
S000414249
S000414250
S000414256
S000414284
S000414289
S000414295
S000414302
S000414306
S000414308
S000414309
S000414312
S000414324
S000414326
S000414329
S000414330
S000414338
S000414339
S000414340
S000414341
S000414342
S000414343
S000414344
S000414345
S000414346
S000414347
S000414349
S000414350
S000414355
S000414356
S000414365
S000414366
S000414372
S000414374
S000414382
S000414383
S000414422
S000414423
S000414425
S000414426
S000414428
S000414447
S000414448
S000414455
S000414456
S000414457
S000414458
S000414459
S000414460
S000414465
S000414466
S000414470
S000414471
S000414473
S000414476
S000414477
S000414479
S000414480
S000414481
S000414511
S000414520
S000414529
S000414530
S000414531
S000414532
S000414533
S000414545
S000414549
S000414554
S000414555
S000414558
S000414573
S000414575
S000414577
S000414590
S000414601
S000414606
S000414607
S000414608
S000414609
S000414619
S000414620
S000414621
S000414641
S000414651
S000414655
S000414656
S000414664
S000414665
S000414666
S000414667
S000414680
S000414683
S000414691
S000414698
S000414699
S000414713
S000414716
S000414717
S000414747
S000414771
S000414855
S000414934
S000414937
S000414938
S000415016
S000415023
S000415024
S000415043
S000415046
S000415132
S000415133
S000415134
S000415178
S000415180
S000416064
S000416125
S000416202
S000416204
S000416760
S000416782
S000416814
S000416815
S000416837
S000416838
S000416839
S000416841
S000416877
S000416878
S000416931
S000416938
S000416959
S000416962
S000416964
S000417236
S000417318
S000417319
S000417331
S000417333
S000417444
S000417699
S000417710
S000417749
S000417782
S000417792
S000417862
S000418159
S000418497
S000418699
S000418948
S000419155
S000419424
S000419478
S000419479
S000420023
S000420024
S000420025
S000420138
S000420263
S000420324
S000420325
S000420409
S000420410
S000420421
S000420507
S000420508
S000420519
S000420521
S000420543
S000421498
S000421679
S000421814
S000421854
S000421932
S000422111
S000424416
S000424696
S000424749
S000425638
S000425929
S000426024
S000426025
S000426477
S000426482
S000426605
S000426636
S000426965
S000427298
S000427299
S000427347
S000427348
S000427351
S000427363
S000427366
S000427367
S000427368
S000427369
S000427370
S000427371
S000427372
S000427373
S000427400
S000427401
S000427506
S000427553
S000427555
S000427557
S000427635
S000427666
S000427693
S000427735
S000427736
S000427769
S000427770
S000427773
S000427774
S000427775
S000427777
S000427779
S000427818
S000427842
S000427858
S000427859
S000427861
S000427863
S000427864
S000427876
S000427881
S000427888
S000427889
S000427890
S000427918
S000427920
S000427922
S000427946
S000427947
S000427955
S000427973
S000427978
S000427979
S000427980
S000427981
S000427982
S000427983
S000427988
S000427998
S000428003
S000428006
S000428010
S000428013
S000428017
S000428030
S000428077
S000428078
S000428079
S000428080
S000428082
S000428086
S000428088
S000428093
S000428097
S000428098
S000428099
S000428104
S000428105
S000428108
S000428112
S000428119
S000428121
S000428122
S000428131
S000428186
S000428195
S000428211
S000428212
S000428232
S000428240
S000428241
S000428243
S000428245
S000428246
S000428248
S000428252
S000428263
S000428268
S000428331
S000428332
S000428342
S000428343
S000428344
S000428365
S000428367
S000428372
S000428381
S000428384
S000428393
S000428396
S000428417
S000428418
S000428419
S000428427
S000428451
S000428465
S000428466
S000428470
S000428473
S000428475
S000428476
S000428477
S000428485
S000428509
S000428510
S000428511
S000428512
S000428520
S000428521
S000428522
S000428524
S000428525
S000428526
S000428527
S000428528
S000428531
S000428533
S000428559
S000428561
S000428567
S000428568
S000428571
S000428572
S000428574
S000428637
S000428654
S000428666
S000428669
S000428722
S000428744
S000428774
S000428789
S000428823
S000428831
S000428832
S000428836
S000428840
S000428852
S000428856
S000428874
S000428875
S000428876
S000428877
S000428878
S000428886
S000428888
S000428894
S000428895
S000428899
S000428900
S000428902
S000428904
S000428920
S000428921
S000428926
S000428928
S000428965
S000428966
S000428967
S000429041
S000429044
S000429050
S000429051
S000429066
S000429068
S000429072
S000429073
S000429085
S000429086
S000429087
S000429088
S000429089
S000429090
S000429091
S000429092
S000429093
S000429094
S000429095
S000429096
S000429097
S000429098
S000429101
S000429103
S000429233
S000429234
S000429246
S000429252
S000429253
S000429262
S000429374
S000429408
S000429465
S000429466
S000429467
S000429475
S000429477
S000429484
S000429485
S000429490
S000429491
S000429492
S000429494
S000429496
S000429498
S000429500
S000429501
S000429503
S000429504
S000429505
S000429506
S000429573
S000429574
S000429655
S000429658
S000429659
S000429663
S000430598
S000430601
S000430603
S000430605
S000430607
S000430608
S000430759
S000430787
S000430917
S000430937
S000431077
S000431235
S000431410
S000431412
S000431595
S000431601
S000431605
S000431608
S000432025
S000432054
S000432069
S000432122
S000432124
S000432201
S000432204
S000432288
S000432293
S000432294
S000432295
S000432296
S000432298
S000432299
S000432300
S000432334
S000432339
S000432772
S000432787
S000432912
S000433018
S000433334
S000433494
S000433949
S000434336
S000434337
S000434346
S000434353
S000434377
S000434392
S000434393
S000434394
S000434395
S000434396
S000434429
S000434520
S000434537
S000434562
S000434565
S000434566
S000434584
S000434588
S000434594
S000434601
S000434603
S000434611
S000434620
S000434621
S000434624
S000434625
S000434673
S000434678
S000434700
S000434707
S000434708
S000434710
S000434770
S000434796
S000434797
S000434814
S000434817
S000434839
S000434855
S000434907
S000434918
S000434922
S000434961
S000434975
S000435072
S000435074
S000435091
S000435092
S000435093
S000435157
S000435334
S000435483
S000435788
S000435821
S000435824
S000435834
S000435835
S000435847
S000435858
S000435861
S000435862
S000435864
S000435866
S000435869
S000435871
S000435872
S000435873
S000435874
S000435875
S000435877
S000435878
S000435880
S000435895
S000435897
S000435903
S000435904
S000435906
S000435907
S000435923
S000435928
S000435941
S000435957
S000435986
S000435988
S000435989
S000435992
S000436011
S000436012
S000436014
S000436016
S000436018
S000436019
S000436024
S000436035
S000436037
S000436051
S000436057
S000436058
S000436059
S000436070
S000436080
S000436094
S000436096
S000436099
S000436100
S000436105
S000436106
S000436110
S000436111
S000436112
S000436113
S000436115
S000436118
S000436123
S000436128
S000436129
S000436130
S000436136
S000436137
S000436146
S000436189
S000436214
S000436216
S000436226
S000436237
S000436249
S000436250
S000436251
S000436254
S000436267
S000436330
S000436344
S000436350
S000436351
S000436352
S000436354
S000436355
S000436358
S000436360
S000436363
S000436371
S000436392
S000436394
S000436395
S000436397
S000436399
S000436401
S000436404
S000436407
S000436408
S000436412
S000436415
S000436416
S000436422
S000436448
S000436453
S000436454
S000436456
S000436458
S000436476
S000436483
S000436518
S000436525
S000436531
S000436547
S000436606
S000436610
S000436631
S000436632
S000436639
S000436645
S000436654
S000436668
S000436672
S000436687
S000436690
S000436699
S000436703
S000436705
S000436709
S000436724
S000436807
S000436873
S000436879
S000436882
S000436902
S000436945
S000436949
S000436974
S000436977
S000437000
S000437033
S000437035
S000437036
S000437037
S000437056
S000437077
S000437081
S000437082
S000437083
S000437114
S000437115
S000437122
S000437152
S000437154
S000437158
S000437159
S000437164
S000437166
S000437168
S000437169
S000437170
S000437171
S000437178
S000437188
S000437199
S000437201
S000437202
S000437203
S000437206
S000437220
S000437221
S000437222
S000437223
S000437236
S000437247
S000437270
S000437280
S000437290
S000437296
S000437365
S000437368
S000437370
S000437379
S000437387
S000437388
S000437396
S000437401
S000437417
S000437418
S000437446
S000437451
S000437467
S000437480
S000437488
S000437489
S000437501
S000437509
S000437528
S000437566
S000437588
S000437590
S000437593
S000437598
S000437599
S000437600
S000437601
S000437611
S000437629
S000437636
S000437637
S000437638
S000437640
S000437641
S000437642
S000437643
S000437650
S000437652
S000437653
S000437655
S000437669
S000437688
S000437690
S000437691
S000437692
S000437693
S000437698
S000437700
S000437701
S000437702
S000437704
S000437707
S000437708
S000437716
S000437721
S000437723
S000437724
S000437726
S000437727
S000437731
S000437732
S000437733
S000437734
S000437735
S000437736
S000437741
S000437764
S000437775
S000437784
S000437884
S000437890
S000437891
S000437918
S000437919
S000437933
S000437934
S000437936
S000437937
S000437941
S000437947
S000437948
S000437977
S000437978
S000437979
S000437981
S000438006
S000438030
S000438031
S000438109
S000438115
S000438118
S000438120
S000438214
S000438222
S000438226
S000438227
S000438228
S000438229
S000438230
S000438310
S000438346
S000438348
S000438365
S000438370
S000438404
S000438408
S000438412
S000438413
S000438418
S000438419
S000438421
S000438441
S000438477
S000438493
S000438494
S000438509
S000438516
S000438539
S000438562
S000438569
S000438570
S000438571
S000438597
S000438603
S000438605
S000438619
S000438623
S000438625
S000438627
S000438628
S000438630
S000438638
S000438671
S000438700
S000438701
S000438702
S000438703
S000438735
S000438736
S000438737
S000438739
S000438740
S000438741
S000438744
S000438747
S000438762
S000438836
S000438853
S000438855
S000438857
S000438858
S000438859
S000438861
S000438863
S000438867
S000438871
S000438872
S000438884
S000438897
S000438902
S000438914
S000438915
S000438916
S000438917
S000438950
S000438992
S000439298
S000439318
S000439340
S000439343
S000439345
S000439347
S000439348
S000439349
S000439351
S000439484
S000439485
S000439486
S000439498
S000439499
S000439500
S000439502
S000439503
S000439506
S000439507
S000439508
S000439510
S000439511
S000439512
S000439513
S000439514
S000439517
S000439523
S000439635
S000439658
S000439660
S000439745
S000439756
S000439757
S000439895
S000439921
S000439927
S000440046
S000440047
S000440095
S000440159
S000440162
S000440164
S000440165
S000440214
S000440229
S000440238
S000440239
S000440297
S000440489
S000440546
S000440798
S000440800
S000440832
S000440856
S000440923
S000440962
S000440964
S000441003
S000441050
S000441112
S000441240
S000441267
S000441269
S000441280
S000441318
S000441319
S000441320
S000441321
S000441322
S000441323
S000441324
S000441326
S000441329
S000441333
S000441335
S000441336
S000441377
S000441387
S000441388
S000441824
S000441839
S000441842
S000441859
S000441993
S000442137
S000443643
S000443760
S000444042
S000444074
S000444151
S000444177
S000444180
S000444202
S000444204
S000444301
S000444302
S000444522
S000444593
S000444600
S000444647
S000444739
S000444953
S000444954
S000445087
S000445440
S000445670
S000446033
S000446298
S000446299
S000446390
S000446569
S000446572
S000446585
S000446603
S000446607
S000446621
S000446623
S000446630
S000446637
S000446644
S000446652
S000446669
S000446670
S000446671
S000446677
S000447002
S000447132
S000447135
S000447383
S000447386
S000447571
S000447839
S000447840
S000447841
S000448965
S000451793
S000451794
S000453533
S000454134
S000456435
S000456450
S000456451
S000457154
S000457157
S000457290
S000457294
S000457636
S000457665
S000457893
S000457896
S000458163
S000458169
S000458519
S000458520
S000458552
S000458739
S000458751
S000458752
S000458780
S000458919
S000458920
S000459365
S000459518
S000459521
S000459522
S000459607
S000460115
S000460117
S000460393
S000460397
S000460403
S000460422
S000460579
S000460587
S000460646
S000460661
S000461126
S000461140
S000461353
S000461354
S000461375
S000461440
S000461648
S000461649
S000461692
S000461693
S000462001
S000462002
S000462003
S000462238
S000462273
S000462755
S000462805
S000463373
S000466589
S000467801
S000467802
S000467803
S000467868
S000468017
S000468019
S000468053
S000468416
S000468424
S000468797
S000468979
S000468980
S000469010
S000469013
S000469026
S000469027
S000469028
S000469033
S000469034
S000469058
S000469107
S000469110
S000469185
S000469272
S000469278
S000469284
S000469285
S000469290
S000469292
S000469293
S000469294
S000469297
S000469298
S000469299
S000469304
S000469308
S000469310
S000469432
S000469501
S000469502
S000469503
S000469505
S000469513
S000469514
S000469515
S000469516
S000469599
S000469600
S000469602
S000469604
S000469634
S000469711
S000469824
S000469847
S000469874
S000469875
S000469883
S000470086
S000470087
S000470088
S000470134
S000470135
S000470142
S000470254
S000470279
S000470632
S000470966
S000470977
S000471065
S000471066
S000471091
S000471092
S000471102
S000471103
S000471104
S000471105
S000471327
S000471328
S000471336
S000471338
S000471704
S000471713
S000471772
S000471775
S000471776
S000471777
S000471778
S000471782
S000472244
S000472245
S000472450
S000472457
S000472963
S000472964
S000473202
S000473338
S000473520
S000473521
S000473522
S000473523
S000473524
S000473557
S000473603
S000473604
S000473616
S000473617
S000473676
S000473677
S000473811
S000473813
S000473873
S000474065
S000474072
S000474073
S000474146
S000474439
S000474440
S000474441
S000474664
S000474908
S000475017
S000475018
S000475019
S000475020
S000475021
S000475022
S000475023
S000475149
S000475150
S000475288
S000475291
S000475292
S000475293
S000475496
S000475497
S000475572
S000475575
S000475576
S000475708
S000475754
S000475755
S000475776
S000476354
S000478276
S000478677
S000478930
S000481068
S000481081
S000481156
S000481157
S000481158
S000481159
S000481203
S000481204
S000481482
S000481916
S000481927
S000481931
S000482233
S000482243
S000482460
S000482832
S000482850
S000482858
S000482890
S000483112
S000483388
S000483389
S000483410
S000483411
S000483415
S000483416
S000483421
S000483600
S000483697
S000483843
S000483880
S000483881
S000483882
S000483883
S000484366
S000484378
S000484380
S000484535
S000484536
S000484607
S000484619
S000485111
S000485121
S000485124
S000485126
S000485127
S000485192
S000485440
S000485441
S000485442
S000485490
S000485491
S000485493
S000485572
S000485621
S000485860
S000485862
S000485873
S000486193
S000486318
S000486337
S000486943
S000487070
S000487847
S000488239
S000490108
S000490109
S000492359
S000493804
S000493806
S000494000
S000494775
S000495764
S000495914
S000495940
S000495962
S000496331
S000496332
S000496333
S000496369
S000496374
S000496376
S000496429
S000496869
S000497367
S000497427
S000497431
S000497863
S000498393
S000498395
S000498398
S000498467
S000498511
S000498560
S000498586
S000498639
S000498781
S000498782
S000498783
S000498898
S000498899
S000498958
S000498993
S000499004
S000499371
S000499514
S000499515
S000499733
S000499737
S000500004
S000500012
S000500091
S000500280
S000500417
S000500418
S000500750
S000500949
S000500950
S000500960
S000500961
S000501392
S000501792
S000502133
S000502157
S000502276
S000503166
S000503167
S000503244
S000503245
S000503246
S000503537
S000503539
S000503566
S000503798
S000504076
S000504078
S000504520
S000504524
S000504585
S000504605
S000504606
S000504607
S000504628
S000504666
S000504721
S000504762
S000504763
S000504855
S000505072
S000505089
S000505129
S000505317
S000505498
S000505867
S000511616
S000511617
S000514204
S000514205
S000514212
S000514220
S000514249
S000514601
S000515179
S000515180
S000515245
S000515714
S000515715
S000515755
S000515766
S000515780
S000515781
S000515801
S000515802
S000515803
S000515804
S000515943
S000515996
S000515997
S000515998
S000515999
S000516011
S000516031
S000516032
S000516043
S000516375
S000527995
S000527996
S000527997
S000528001
S000528024
S000528027
S000528091
S000528092
S000528099
S000528102
S000528124
S000528404
S000528406
S000528407
S000528409
S000528411
S000528413
S000528536
S000528630
S000528632
S000528922
S000528924
S000528926
S000528928
S000528930
S000528932
S000529044
S000529046
S000529460
S000530256
S000530394
S000530395
S000530402
S000530405
S000530406
S000530407
S000530523
S000530711
S000530887
S000530909
S000530927
S000531002
S000531003
S000531179
S000531194
S000531418
S000531428
S000531430
S000532071
S000532739
S000534216
S000534217
S000534544
S000537030
S000537159
S000537333
S000537358
S000537507
S000537534
S000537535
S000537628
S000538408
S000538409
S000538599
S000538949
S000539067
S000539073
S000539074
S000539075
S000539085
S000539122
S000539136
S000539196
S000539197
S000539208
S000539209
S000539216
S000539267
S000539319
S000539321
S000539363
S000539364
S000539365
S000539389
S000539422
S000539428
S000539434
S000539435
S000539437
S000539438
S000539440
S000539441
S000539443
S000539445
S000539465
S000539469
S000539472
S000539473
S000539474
S000539480
S000539487
S000539488
S000539489
S000539534
S000539535
S000539536
S000539538
S000539539
S000539540
S000539542
S000539549
S000539556
S000539581
S000539587
S000539588
S000539621
S000539622
S000539628
S000539630
S000539631
S000539632
S000539633
S000539634
S000539635
S000539636
S000539640
S000539650
S000539653
S000539659
S000539682
S000539686
S000539695
S000539708
S000539710
S000539869
S000539892
S000539895
S000539896
S000539911
S000539927
S000539928
S000539954
S000540099
S000540122
S000540351
S000540353
S000540355
S000540357
S000540360
S000540362
S000540397
S000540399
S000540400
S000540524
S000540527
S000540532
S000540533
S000540537
S000540541
S000540543
S000540546
S000540580
S000540592
S000540605
S000540614
S000540640
S000540660
S000540729
S000540730
S000540731
S000540732
S000540735
S000540737
S000540738
S000540747
S000541014
S000541016
S000541018
S000541019
S000541021
S000541022
S000541023
S000541025
S000541026
S000541101
S000541107
S000541117
S000541156
S000541367
S000541380
S000541404
S000541413
S000541488
S000541489
S000541495
S000541497
S000541544
S000541552
S000541569
S000541571
S000541573
S000541574
S000541626
S000541630
S000541631
S000541649
S000541751
S000541781
S000541789
S000541807
S000542938
S000542971
S000542972
S000542979
S000543031
S000543032
S000543054
S000543165
S000543166
S000543167
S000543168
S000543171
S000543172
S000543282
S000543426
S000543455
S000543644
S000543646
S000543647
S000543649
S000543652
S000543775
S000543863
S000543873
S000543875
S000543935
S000543943
S000543947
S000543958
S000543963
S000543964
S000543965
S000543966
S000543967
S000543968
S000543969
S000543972
S000543973
S000543974
S000543982
S000544083
S000544085
S000544086
S000544088
S000544089
S000544091
S000544167
S000544170
S000544173
S000544176
S000544178
S000544198
S000544199
S000544200
S000544201
S000544203
S000544205
S000544206
S000544207
S000544209
S000544212
S000544215
S000544218
S000544221
S000544228
S000544230
S000544232
S000544234
S000544243
S000544246
S000544249
S000544250
S000544251
S000544253
S000544262
S000544284
S000544287
S000544289
S000544642
S000544643
S000544650
S000544651
S000544652
S000544654
S000544655
S000544657
S000544658
S000544665
S000544813
S000544828
S000546342
S000546611
S000546730
S000546838
S000546839
S000546840
S000547278
S000547981
S000547982
S000548164
S000548352
S000548367
S000548368
S000548442
S000548477
S000548478
S000548485
S000548710
S000548711
S000548871
S000549091
S000549097
S000549304
S000549403
S000549637
S000549738
S000550072
S000550079
S000550083
S000550679
S000555463
S000556588
S000556967
S000557086
S000557096
S000557097
S000557191
S000557192
S000557768
S000557769
S000558533
S000558609
S000558790
S000558869
S000558897
S000558936
S000559080
S000559088
S000559089
S000559139
S000559145
S000559147
S000559149
S000559201
S000559204
S000560271
S000560277
S000563773
S000564691
S000564912
S000564913
S000564915
S000564919
S000565083
S000565404
S000565405
S000567747
S000567893
S000568190
S000568191
S000568819
S000568881
S000569881
S000569882
S000569883
S000569921
S000569987
S000570095
S000570097
S000570098
S000570100
S000570101
S000570152
S000570153
S000570154
S000570234
S000570235
S000570262
S000570459
S000570460
S000570461
S000570530
S000570986
S000571184
S000571188
S000571211
S000571347
S000571384
S000571431
S000571530
S000571651
S000571653
S000571655
S000571663
S000571800
S000571802
S000571898
S000571921
S000572728
S000572729
S000572911
S000572913
S000573188
S000573256
S000573257
S000573544
S000573546
S000573884
S000573885
S000573886
S000573887
S000573888
S000573912
S000573923
S000574366
S000574631
S000574645
S000574646
S000574692
S000574753
S000574761
S000574765
S000574797
S000574859
S000574860
S000574861
S000574863
S000574864
S000574865
S000574866
S000574867
S000574868
S000574869
S000574870
S000574871
S000575017
S000575167
S000575187
S000575568
S000576711
S000576723
S000576760
S000576761
S000576762
S000576763
S000576842
S000577391
S000577392
S000577393
S000581518
S000581519
S000581520
S000581537
S000581542
S000581544
S000581551
S000581553
S000581557
S000581558
S000581571
S000581574
S000581575
S000581576
S000581581
S000581583
S000581584
S000581585
S000581587
S000581588
S000581590
S000581594
S000581602
S000581607
S000581608
S000581610
S000581621
S000581624
S000581634
S000581644
S000581646
S000581651
S000581652
S000581654
S000581656
S000581658
S000581661
S000581662
S000581667
S000581683
S000581686
S000581687
S000581689
S000581694
S000581701
S000581711
S000581715
S000581717
S000581722
S000581729
S000581881
S000581882
S000581883
S000583256
S000584167
S000584168
S000584177
S000584690
S000584753
S000584761
S000584762
S000584768
S000584779
S000585350
S000585968
S000586597
S000587183
S000587580
S000587686
S000588195
S000588196
S000588197
S000588265
S000588727
S000588795
S000588796
S000588798
S000591168
S000591184
S000591193
S000591194
S000591691
S000591900
S000592630
S000592818
S000592821
S000592822
S000593582
S000594425
S000594445
S000594454
S000594465
S000594703
S000594867
S000594898
S000594899
S000594955
S000595378
S000595381
S000595384
S000595386
S000595396
S000595399
S000595401
S000595405
S000596320
S000597559
S000597605
S000598282
S000598367
S000599485
S000599486
S000599934
S000600152
S000600394
S000600398
S000600399
S000600404
S000600583
S000600587
S000603812
S000603877
S000603878
S000603879
S000603880
S000603881
S000603982
S000604000
S000604555
S000605330
S000605343
S000605344
S000605345
S000605346
S000605348
S000605349
S000606019
S000606680
S000606686
S000606688
S000606689
S000606744
S000606745
S000606747
S000607409
S000607435
S000607508
S000607509
S000607716
S000607719
S000607904
S000608084
S000608085
S000608871
S000608872
S000608873
S000608874
S000608876
S000608877
S000608878
S000608879
S000608884
S000608913
S000608915
S000608918
S000608925
S000609060
S000609061
S000610465
S000610618
S000610620
S000610642
S000610891
S000610893
S000610925
S000610928
S000610930
S000610932
S000610934
S000610936
S000610951
S000610963
S000610965
S000610967
S000610970
S000612593
S000612594
S000612595
S000612699
S000612855
S000613050
S000613051
S000613911
S000613927
S000614200
S000614201
S000614212
S000614397
S000614426
S000614517
S000614620
S000614621
S000614758
S000614759
S000614760
S000615196
S000615998
S000616213
S000616302
S000616305
S000616640
S000616641
S000616731
S000616732
S000617216
S000617251
S000618201
S000618280
S000618284
S000618285
S000618290
S000618457
S000618461
S000618541
S000618542
S000618645
S000618647
S000618924
S000619894
S000619973
S000620000
S000620069
S000620070
S000620618
S000620619
S000622205
S000622315
S000622316
S000622317
S000622318
S000622333
S000622337
S000622338
S000622401
S000622805
S000622829
S000622938
S000622939
S000622940
S000622964
S000622966
S000622967
S000623308
S000623727
S000623729
S000623894
S000623901
S000623902
S000623991
S000623992
S000624651
S000624653
S000624655
S000624658
S000624660
S000624661
S000624663
S000624666
S000624668
S000624673
S000624778
S000624779
S000624863
S000624891
S000624895
S000625052
S000625053
S000625370
S000625371
S000625483
S000625484
S000625523
S000625838
S000625839
S000625869
S000625977
S000626367
S000626774
S000626776
S000626832
S000626916
S000626936
S000627025
S000627026
S000627041
S000627043
S000627044
S000627073
S000627074
S000627155
S000627158
S000627787
S000627788
S000627790
S000627864
S000627866
S000627870
S000627879
S000627892
S000627895
S000627898
S000627903
S000627904
S000627905
S000627906
S000627907
S000627910
S000627912
S000627913
S000627914
S000627916
S000627918
S000627920
S000627923
S000627925
S000627930
S000627947
S000627949
S000628068
S000628106
S000628108
S000628110
S000628112
S000628114
S000628116
S000628118
S000628120
S000628122
S000628124
S000628127
S000628237
S000628239
S000628241
S000628243
S000628244
S000628260
S000628263
S000628266
S000628269
S000628274
S000628277
S000628280
S000628283
S000628294
S000628296
S000628298
S000628300
S000628302
S000628304
S000628306
S000628308
S000628310
S000628312
S000628314
S000628316
S000628319
S000628344
S000628388
S000628754
S000628776
S000628788
S000629071
S000629072
S000629150
S000629152
S000629153
S000629154
S000629296
S000629396
S000629853
S000631790
S000631791
S000631792
S000631793
S000632612
S000632736
S000633542
S000633544
S000634343
S000634740
S000635227
S000635286
S000635946
S000636104
S000636106
S000636350
S000636389
S000636629
S000636839
S000638909
S000639124
S000639237
S000639238
S000639239
S000639495
S000639496
S000639664
S000639953
S000639954
S000639962
S000639965
S000640697
S000640698
S000640727
S000640728
S000640747
S000640753
S000640783
S000640797
S000640799
S000641310
S000641311
S000642011
S000642025
S000642032
S000642034
S000642038
S000642040
S000642041
S000642043
S000642235
S000642389
S000642493
S000642975
S000642986
S000643289
S000643389
S000643390
S000643391
S000643543
S000643547
S000643548
S000643552
S000643554
S000643555
S000643638
S000643639
S000644545
S000644546
S000644949
S000644989
S000644991
S000644993
S000645411
S000645669
S000645673
S000645686
S000645693
S000645697
S000645699
S000645707
S000645708
S000645710
S000645711
S000645715
S000645725
S000646143
S000646582
S000647570
S000648544
S000648831
S000649379
S000649528
S000649640
S000649643
S000649704
S000649773
S000649805
S000649806
S000649812
S000649813
S000649814
S000649815
S000649816
S000649817
S000649818
S000649819
S000649848
S000650083
S000650242
S000650265
S000650266
S000650533
S000650534
S000650535
S000650566
S000650586
S000650592
S000650604
S000650606
S000650607
S000650608
S000650634
S000650635
S000650667
S000650669
S000650674
S000650694
S000650697
S000650710
S000650711
S000650712
S000650713
S000650720
S000650722
S000650723
S000650766
S000650844
S000650862
S000650864
S000650873
S000650874
S000650875
S000650876
S000650984
S000650986
S000651000
S000651067
S000651080
S000651084
S000651100
S000651144
S000651215
S000651225
S000651226
S000651227
S000651296
S000651447
S000651461
S000651463
S000651533
S000651588
S000651589
S000651603
S000651604
S000651637
S000651638
S000651690
S000651702
S000651705
S000651727
S000651736
S000651739
S000651740
S000651744
S000651770
S000651778
S000651796
S000651814
S000651818
S000651839
S000651841
S000651844
S000651847
S000651853
S000651854
S000651861
S000651863
S000651864
S000651867
S000651871
S000651873
S000651876
S000651877
S000651879
S000651885
S000651889
S000651891
S000651892
S000651894
S000651899
S000651906
S000651909
S000651918
S000651920
S000651922
S000651929
S000651930
S000651932
S000651933
S000651938
S000651945
S000651946
S000651951
S000651957
S000651961
S000651963
S000651975
S000651979
S000651980
S000651986
S000651990
S000651991
S000651996
S000651997
S000651999
S000652001
S000652003
S000652006
S000652010
S000652011
S000652012
S000652016
S000652017
S000652019
S000652025
S000652026
S000652029
S000652038
S000652039
S000652040
S000652048
S000652049
S000652050
S000652051
S000652052
S000652053
S000652073
S000652081
S000652083
S000652084
S000652091
S000652103
S000652113
S000652114
S000652118
S000652119
S000652120
S000652122
S000652126
S000652133
S000652136
S000652137
S000652138
S000652140
S000652143
S000652144
S000652145
S000652148
S000652149
S000652152
S000652163
S000652164
S000652166
S000652169
S000652203
S000652225
S000652231
S000652256
S000652277
S000652284
S000652290
S000652298
S000652301
S000652302
S000652303
S000652304
S000652313
S000652328
S000652339
S000652341
S000652348
S000652352
S000652355
S000652360
S000652362
S000652364
S000652369
S000652370
S000652372
S000652374
S000652375
S000652376
S000652380
S000652384
S000652387
S000652388
S000652389
S000652390
S000652394
S000652397
S000652398
S000652400
S000652402
S000652405
S000652411
S000652414
S000652420
S000652428
S000652430
S000652431
S000652434
S000652435
S000652436
S000652444
S000652446
S000652462
S000652466
S000652467
S000652477
S000652478
S000652479
S000652483
S000652488
S000652492
S000652495
S000652509
S000652511
S000652513
S000652525
S000652530
S000652538
S000652543
S000652563
S000652565
S000652566
S000652567
S000652569
S000652571
S000652573
S000652574
S000652575
S000652581
S000652584
S000652588
S000652590
S000652592
S000652593
S000652601
S000652606
S000652639
S000652641
S000652657
S000652696
S000652803
S000652804
S000652809
S000652838
S000652840
S000652841
S000652842
S000652843
S000652844
S000652879
S000652906
S000652957
S000653083
S000653085
S000653087
S000653090
S000653092
S000653121
S000653122
S000653143
S000653177
S000653220
S000653221
S000653256
S000653346
S000653513
S000653514
S000653577
S000653646
S000653829
S000653830
S000653832
S000653916
S000653982
S000653983
S000654033
S000654034
S000654042
S000654117
S000654137
S000654143
S000654145
S000654173
S000654175
S000654202
S000690384
S000690385
S000690443
S000690445
S000690446
S000690498
S000690523
S000690524
S000690525
S000690535
S000690538
S000690567
S000690627
S000690629
S000690631
S000690645
S000690647
S000690649
S000690652
S000690654
S000690656
S000690658
S000690660
S000690662
S000690797
S000690801
S000690802
S000690870
S000690892
S000691318
S000691364
S000691510
S000691516
S000691600
S000691601
S000691639
S000691651
S000691671
S000691672
S000691673
S000692036
S000701122
S000701127
S000701172
S000701176
S000701177
S000701187
S000701194
S000701215
S000701218
S000701386
S000701420
S000701425
S000701689
S000701708
S000701760
S000701761
S000701938
S000701941
S000701943
S000702025
S000702048
S000702049
S000702132
S000711001
S000711005
S000711006
S000711011
S000711017
S000711020
S000711023
S000711025
S000711026
S000711038
S000711041
S000711042
S000711043
S000711047
S000711049
S000711050
S000711053
S000711055
S000711056
S000711057
S000711059
S000711061
S000711062
S000711065
S000711066
S000711068
S000711072
S000711074
S000711076
S000711077
S000711078
S000711082
S000711088
S000711089
S000711091
S000711095
S000711099
S000711100
S000711110
S000711113
S000711118
S000711122
S000711123
S000711140
S000711162
S000711163
S000711164
S000711166
S000711211
S000711219
S000711252
S000711253
S000711257
S000711269
S000711271
S000711434
S000711435
S000711441
S000711592
S000711594
S000711597
S000711634
S000711635
S000711639
S000711640
S000711641
S000711642
S000711646
S000711647
S000711648
S000711649
S000711650
S000711653
S000711656
S000711657
S000711658
S000711660
S000711662
S000711663
S000711664
S000711666
S000711667
S000711670
S000711672
S000711674
S000711676
S000711714
S000711754
S000711758
S000711767
S000711874
S000711897
S000711945
S000711954
S000711958
S000712236
S000712259
S000712413
S000712430
S000712482
S000712490
S000712586
S000712592
S000712611
S000712640
S000712641
S000712648
S000712649
S000712703
S000712704
S000712708
S000712718
S000712723
S000713035
S000721005
S000721007
S000721008
S000721046
S000721106
S000721111
S000721112
S000721114
S000721190
S000721191
S000721192
S000721194
S000721195
S000721196
S000721197
S000721200
S000721202
S000721216
S000721390
S000721401
S000721464
S000721483
S000721484
S000721496
S000721498
S000721508
S000721510
S000721512
S000721514
S000721516
S000721518
S000721521
S000721523
S000721545
S000721554
S000721563
S000721592
S000721631
S000721642
S000721644
S000721678
S000721679
S000721926
S000721974
S000721978
S000721984
S000721991
S000722009
S000722010
S000722011
S000722012
S000722014
S000722017
S000722018
S000722019
S000722020
S000722022
S000722026
S000722027
S000722029
S000722030
S000722032
S000722060
S000722107
S000722108
S000722110
S000722139
S000722150
S000722170
S000722236
S000722240
S000722241
S000722242
S000722243
S000722347
S000722349
S000722413
S000722427
S000722430
S000722438
S000722439
S000722609
S000722695
S000722710
S000727742
S000727744
S000727745
S000727747
S000727748
S000727749
S000727750
S000727759
S000727772
S000727773
S000727774
S000727775
S000727776
S000727783
S000727788
S000727791
S000727793
S000727797
S000727809
S000727810
S000727811
S000727823
S000727827
S000727903
S000728000
S000728044
S000728058
S000728072
S000728101
S000728102
S000728147
S000728149
S000728150
S000728161
S000728198
S000728206
S000728208
S000728210
S000728332
S000728333
S000728348
S000728611
S000728612
S000728627
S000728629
S000728630
S000728633
S000728673
S000728674
S000728756
S000728843
S000728860
S000730427
S000730508
S000730526
S000730527
S000730715
S000730824
S000730870
S000730943
S000731008
S000734890
S000734891
S000734892
S000734893
S000734894
S000734895
S000734896
S000734897
S000734904
S000734906
S000734915
S000734935
S000734936
S000734941
S000734974
S000734975
S000735024
S000735039
S000735041
S000735042
S000735043
S000735044
S000735045
S000735149
S000735247
S000735275
S000735370
S000735372
S000735375
S000735377
S000735521
S000735525
S000735532
S000735552
S000735553
S000735556
S000735558
S000735559
S000735560
S000735562
S000735831
S000735839
S000735854
S000735855
S000735881
S000735882
S000736204
S000736254
S000736255
S000736258
S000736485
S000736495
S000736521
S000736522
S000736651
S000736652
S000749523
S000749526
S000749581
S000749590
S000749598
S000749599
S000749600
S000749603
S000749604
S000749691
S000749738
S000749887
S000749888
S000749904
S000749951
S000749952
S000750001
S000750130
S000750186
S000750198
S000750222
S000750223
S000750251
S000750278
S000750294
S000750307
S000750360
S000750361
S000750443
S000750598
S000750658
S000751030
S000751081
S000751126
S000751181
S000751218
S000751231
S000751629
S000751630
S000751640
S000751806
S000751812
S000752081
S000752125
S000752269
S000752271
S000752272
S000752320
S000752329
S000752361
S000752404
S000752405
S000752406
S000752407
S000752409
S000752410
S000752412
S000752432
S000765596
S000768314
S000768322
S000768325
S000768326
S000768330
S000768332
S000768392
S000768394
S000768408
S000768423
S000768475
S000768476
S000768523
S000768529
S000768586
S000768588
S000768590
S000768592
S000768594
S000768657
S000768659
S000768662
S000768664
S000768678
S000768680
S000768730
S000768791
S000768792
S000768797
S000768803
S000768919
S000768921
S000769041
S000769101
S000769159
S000769160
S000769178
S000769180
S000769181
S000769192
S000769193
S000769323
S000769391
S000769392
S000769402
S000769535
S000769549
S000769569
S000769571
S000769617
S000769657
S000769678
S000769680
S000769687
S000769690
S000769716
S000769745
S000769770
S000769794
S000769795
S000769796
S000769859
S000769861
S000769893
S000770013
S000770015
S000770021
S000770024
S000770030
S000770058
S000770102
S000770103
S000770170
S000770171
S000770209
S000770217
S000770653
S000774935
S000774937
S000774938
S000774946
S000774957
S000774968
S000774969
S000775301
S000775371
S000775393
S000775413
S000775446
S000775447
S000775587
S000775703
S000775705
S000775813
S000775830
S000775831
S000775833
S000775835
S000775837
S000775842
S000775844
S000775845
S000775847
S000775849
S000775851
S000775852
S000775856
S000775858
S000775859
S000775861
S000775864
S000775865
S000775866
S000775873
S000775876
S000775877
S000775882
S000775884
S000775887
S000775888
S000775890
S000775891
S000775892
S000775893
S000775894
S000775895
S000775896
S000775899
S000775900
S000775901
S000775903
S000775904
S000775905
S000775968
S000776010
S000776122
S000776202
S000776208
S000776258
S000776283
S000776302
S000776306
S000776307
S000776332
S000776430
S000776431
S000776475
S000776477
S000776495
S000776496
S000776520
S000776521
S000776534
S000776572
S000776594
S000776602
S000776603
S000776650
S000804201
S000804228
S000804229
S000804230
S000804233
S000804268
S000804325
S000804326
S000804327
S000804520
S000804584
S000804585
S000804593
S000804609
S000804610
S000804719
S000804720
S000804721
S000804722
S000804723
S000804724
S000804725
S000804727
S000804872
S000804932
S000804942
S000804949
S000804995
S000805073
S000805318
S000805416
S000805424
S000805548
S000805577
S000805578
S000805579
S000805858
S000805862
S000805894
S000806000
S000806001
S000806061
S000806063
S000806201
S000806228
S000806229
S000806230
S000806231
S000806233
S000806277
S000806347
S000824036
S000824041
S000824042
S000824049
S000824050
S000824079
S000824093
S000824108
S000824109
S000824110
S000824152
S000824164
S000824165
S000824169
S000824171
S000824174
S000824176
S000824198
S000824199
S000824200
S000824205
S000824447
S000824490
S000824511
S000824529
S000824530
S000824531
S000824533
S000824534
S000824535
S000824537
S000824538
S000824539
S000824540
S000824541
S000824546
S000824548
S000824550
S000824551
S000824552
S000824554
S000824555
S000824565
S000824581
S000824582
S000824585
S000824606
S000824637
S000824638
S000824642
S000824644
S000824645
S000824774
S000824847
S000824850
S000824852
S000824942
S000824948
S000824949
S000824980
S000825083
S000825084
S000825085
S000825160
S000825296
S000825310
S000825311
S000841425
S000841446
S000841448
S000841449
S000841450
S000841452
S000841453
S000841454
S000841544
S000841569
S000841571
S000841591
S000841831
S000841832
S000841833
S000841836
S000841837
S000841838
S000841839
S000841840
S000841841
S000841842
S000841843
S000841844
S000841845
S000841857
S000841903
S000841904
S000841919
S000841956
S000841957
S000842016
S000842173
S000842174
S000842175
S000842177
S000842178
S000842370
S000842382
S000842383
S000842399
S000842524
S000842590
S000842634
S000842635
S000842665
S000842668
S000842672
S000842708
S000842718
S000842719
S000842729
S000842774
S000842814
S000843116
S000843122
S000843244
S000843245
S000843247
S000843250
S000843253
S000843254
S000843255
S000843260
S000843261
S000843262
S000843264
S000843265
S000843266
S000843267
S000843269
S000843442
S000843517
S000843596
S000843597
S000843598
S000843599
S000843600
S000843605
S000843614
S000843615
S000843644
S000843769
S000843777
S000843928
S000843929
S000843932
S000843933
S000858355
S000858358
S000858360
S000858362
S000858426
S000858469
S000858470
S000858471
S000858498
S000858499
S000858503
S000858506
S000858645
S000858647
S000858649
S000858651
S000858653
S000858655
S000858658
S000858901
S000859031
S000859033
S000859038
S000859044
S000859177
S000859178
S000859418
S000859419
S000859420
S000859439
S000859530
S000859788
S000859834
S000859835
S000859891
S000859919
S000859920
S000859950
S000860160
S000860164
S000860209
S000860211
S000860214
S000860302
S000860305
S000860307
S000860308
S000860311
S000860315
S000860419
S000860420
S000860544
S000860618
S000870473
S000870474
S000870475
S000870476
S000870479
S000870482
S000870723
S000870727
S000870762
S000870777
S000870864
S000870867
S000870868
S000870874
S000870875
S000870876
S000870877
S000870878
S000870879
S000870880
S000870958
S000870960
S000871060
S000871061
S000871078
S000871088
S000871089
S000871120
S000871169
S000871319
S000871527
S000871528
S000871543
S000871544
S000871693
S000871715
S000871716
S000871747
S000871866
S000871871
S000871872
S000871873
S000871875
S000871876
S000871880
S000871881
S000871904
S000891027
S000891032
S000891048
S000891056
S000891062
S000891125
S000891132
S000891134
S000891135
S000891136
S000891139
S000891141
S000891159
S000891160
S000891214
S000891217
S000891235
S000891240
S000891241
S000891490
S000891492
S000891494
S000891496
S000891498
S000891501
S000891503
S000891774
S000891828
S000891929
S000891930
S000891953
S000891954
S000891956
S000892114
S000892309
S000892310
S000892500
S000892534
S000892535
S000892543
S000892544
S000892545
S000892546
S000892547
S000892548
S000892728
S000892788
S000893188
S000893294
S000893297
S000893300
S000893301
S000893303
S000893304
S000893305
S000893306
S000893307
S000893309
S000893321
S000893379
S000893429
S000893430
S000893445
S000893501
S000893528
S000893639
S000893640
S000893641
S000893696
S000893700
S000893721
S000893722
S000893772
S000893789
S000893843
S000901479
S000901480
S000901482
S000901483
S000901484
S000901488
S000901683
S000901725
S000901758
S000901759
S000901776
S000901777
S000901778
S000901779
S000901781
S000901783
S000901904
S000901905
S000901921
S000901923
S000901932
S000901938
S000901940
S000902167
S000902198
S000902557
S000902611
S000902612
S000902719
S000902734
S000902812
S000902981
S000903060
S000903063
S000903064
S000903067
S000903108
S000903109
S000903110
S000903111
S000903112
S000925333
S000925427
S000925428
S000925429
S000925432
S000925450
S000925464
S000925465
S000925467
S000925468
S000925473
S000925474
S000925476
S000925487
S000925490
S000925510
S000925513
S000925663
S000925664
S000925665
S000925699
S000925722
S000925724
S000925778
S000925802
S000926211
S000926235
S000926238
S000926418
S000926440
S000926444
S000926445
S000926448
S000926609
S000926817
S000926895
S000927119
S000927276
S000927287
S000927654
S000927687
S000927771
S000927861
S000927872
S000927885
S000941547
S000941573
S000941609
S000941610
S000941812
S000941821
S000941844
S000941845
S000941846
S000941857
S000941942
S000942009
S000942113
S000942115
S000942288
S000942308
S000942310
S000942420
S000942582
S000942683
S000942692
S000942753
S000942760
S000942761
S000942762
S000942776
S000942777
S000943040
S000943041
S000943177
S000943202
S000943595
S000964144
S000964146
S000964147
S000964148
S000964149
S000964155
S000964168
S000964169
S000964170
S000964212
S000964221
S000964228
S000964244
S000964247
S000964253
S000964254
S000964255
S000964257
S000964258
S000964265
S000964284
S000964285
S000964286
S000964290
S000964306
S000964307
S000964685
S000964711
S000964712
S000964730
S000964731
S000964732
S000964733
S000964788
S000964790
S000964798
S000964802
S000964808
S000964809
S000964810
S000964821
S000964822
S000964823
S000964840
S000964849
S000964850
S000964868
S000965021
S000965024
S000965086
S000965174
S000965283
S000965285
S000965287
S000965290
S000965292
S000965294
S000965296
S000965298
S000965355
S000965357
S000965358
S000965359
S000965368
S000965369
S000965399
S000965406
S000965619
S000965788
S000965795
S000965817
S000965850
S000965858
S000965872
S000966068
S000966197
S000966356
S000966412
S000966624
S000966896
S000966910
S000966911
S000966912
S000966975
S000967166
S000967183
S000967184
S000967187
S000967303
S000967420
S000967511
S000968135
S000968245
S000968494
S000968878
S000968913
S000968914
S000978750
S000978792
S000978835
S000978837
S000978917
S000978920
S000978921
S000978922
S000978923
S000978924
S000978926
S000978927
S000978956
S000978982
S000978983
S000978984
S000978985
S000978986
S000979014
S000979020
S000979022
S000979023
S000979118
S000979120
S000979141
S000979199
S000979207
S000979324
S000979519
S000979521
S000979524
S000979615
S000979689
S000979715
S000979716
S000979754
S000979829
S000979841
S000979969
S000979973
S000980065
S000980087
S000980088
S000980089
S000980151
S000980152
S000980202
S000980204
S000980206
S000980472
S000980523
S000980547
S000980724
S000980845
S000980847
S000980885
S000981170
S000981180
S000981181
S000981307
S000981418
S000981591
S000981736
S000994686
S000994694
S000994709
S000994710
S000994721
S000994777
S000994817
S000994820
S000994821
S000994822
S000994823
S000994828
S000994829
S000994905
S000994906
S000995019
S000995022
S000995060
S000995062
S000995184
S000995202
S000995259
S000995260
S000995267
S000995272
S000995273
S000995274
S000995275
S000995321
S000995322
S000995323
S000995343
S000995476
S000995673
S000995680
S000995682
S000995866
S000995867
S000995881
S000996006
S000996137
S000996242
S000996422
S000996423
S000996434
S001014065
S001014066
S001014067
S001014073
S001014074
S001014079
S001014081
S001014085
S001014099
S001014161
S001014162
S001014241
S001014242
S001014243
S001014354
S001014357
S001014726
S001014825
S001014835
S001015660
S001016089
S001016157
S001016189
S001016190
S001016192
S001016326
S001019470
S001019487
S001019488
S001019489
S001019509
S001019565
S001019568
S001019570
S001020002
S001020015
S001020262
S001020263
S001020281
S001043912
S001043913
S001043956
S001043992
S001043996
S001044179
S001044186
S001044190
S001044306
S001044307
S001044348
S001044581
S001044616
S001044888
S001045020
S001045468
S001045469
S001045706
S001045741
S001045989
S001046177
S001046429
S001047660
S001047661
S001093235
S001093271
S001093272
S001093278
S001093364
S001093529
S001093530
S001093614
S001093626
S001093696
S001093721
S001093723
S001093725
S001093871
S001093906
S001093907
S001093938
S001094510
S001094805
S001094811
S001094814
S001094818
S001094865
S001094905
S001094911
S001095188
S001095299
S001095318
S001095320
S001095321
S001095322
S001095420
S001095511
S001095512
S001095528
S001095718
S001095877
S001095956
S001095972
S001095978
S001096320
S001096432
S001096460
S001096472
S001096478
S001096520
S001096680
S001096683
S001096730
S001096813
S001097399
S001097400
S001097487
S001097491
S001097492
S001097573
S001097620
S001097868
S001098109
S001098110
S001098152
S001098256
S001098257
S001098271
S001098513
S001098623
S001098928
S001098929
S001098934
S001099430
S001099431
S001099432
S001099435
S001100366
S001151835
S001151836
S001151882
S001152191
S001152201
S001152223
S001152386
S001152409
S001152419
S001152511
S001152542
S001152601
S001152602
S001152603
S001152645
S001153066
S001153179
S001153204
S001153205
S001153279
S001153280
S001153406
S001153587
S001153623
S001153684
S001153807
S001153808
S001153846
S001153964
S001154007
S001154950
S001155760
S001155764
S001155766
S001156227
S001156502
S001156545
S001156618
S001156625
S001156636
S001156637
S001156813
S001156814
S001156816
S001156817
S001168611
S001168615
S001168618
S001168624
S001168680
S001168699
S001168700
S001168701
S001168715
S001168716
S001168836
S001168838
S001168921
S001169361
S001169760
S001170671
S001171508
S001171509
S001171510
S001187239
S001187245
S001187258
S001187343
S001187351
S001187364
S001187365
S001188076
S001188077
S001188352
S001188354
S001188489
S001188909
S001198033
S001198034
S001198035
S001198039
S001198049
S001198050
S001198153
S001198588
S001199065
S001199308
S001199309
S001199805
S001199926
S001199960
S001239095
S001239096
S001239099
S001239100
S001239102
S001239142
S001239450
S001239453
S001240383
S001240394
S001240760
S001241478
S001244536
S001263471
S001263631
S001272182
S001272188
S001272302
S001291937
S001291953
S001291954
S001292623
S001292624
S001292642
S001328272
S001328273
S001328309
S001328341
S001328551
S001328552
S001331898
S001349884
S001349885
S001349887
S001349888
S001350263
S001350270
S001350511
S001350582
S001350748
S001350753
S001351228
S001353231
S001416052
S001416053
S001416386
S001418568
S001418569
S001572324
S001572325
S001572333
S001578030
S001587366
S001610654
S001610655
S001610657
S001610662
S001611308
S001743548
S001793114
S001793553
S001796272
S001910615
S001910616
S002165558
